# Supplementary material for: The length of the embryo culture in assisted reproductive technology does not have a major impact on newborn DNA methylation
Source: Biosci Rep. 2026 Jul 22;46(8):BSR20260093. doi: 10.1042/BSR20260093 (PMC13402866; doi:10.1042/BSR20260093)
Supplement: Supplementary Tables S1-S10 [file BSR-2026-0093_supp.xlsx]

## Sheet: Supplementary Table 1
Supplementary Table 1: Nominally significant CpG sites for EWAS of cord blood samples from newborns conceived through embryo transfer at the cleavage or blastocyst stage.
CpG	Chr	Locus	Gene Name	Location	Relation to Island	Beta	SE	P value
cg02360616	1	184943055	FAM129A	Body	Island	0.0203821	0.000551037	2.71998e-07
cg03660365	17	79102708	AATK;AATK	Body;Body	N_Shore	-0.0146397	0.000541092	1.29022e-06
cg03022094	6	11242059	NEDD9	Body		0.0343458	0.00147115	2.68365e-06
cg20827980	6	98165585				-0.0372577	0.00178863	4.72234e-06
cg17078912	14	37642356	SLC25A21-AS1;SLC25A21;SLC25A21	Body;TSS1500;TSS1500	S_Shore	0.0335703	0.0016579	5.43301e-06
cg10157184	1	112722391				-0.0632939	0.00374001	1.31749e-05
cg08323969	17	40770823				0.063516	0.00386329	1.51918e-05
cg00317386	3	71594182	FOXP1;FOXP1;FOXP1;FOXP1;FOXP1	TSS1500;5'UTR;5'UTR;5'UTR;5'UTR		-0.0481428	0.00296559	1.61699e-05
cg17055671	1	41234272	NFYC;NFYC;NFYC;NFYC;NFYC;NFYC;NFYC	Body;Body;Body;Body;Body;Body;Body		-0.0270972	0.00167532	1.64647e-05
cg21703586	4	122722613	EXOSC9;EXOSC9	1stExon;1stExon	Island	0.00878915	0.000553724	1.8061e-05
cg25316512	12	7032991	ATN1	TSS1500	N_Shelf	-0.0345065	0.00223157	2.05395e-05
cg13978542	9	138973152	NACC2	5'UTR		-0.0285974	0.00192111	2.47548e-05
cg17989241	1	116223207	VANGL1;VANGL1;VANGL1	Body;Body;Body		0.0328967	0.00222995	2.58745e-05
cg17008160	1	232315535				-0.0484664	0.00340536	3.0847e-05
cg16313587	8	37707285	BRF2	1stExon	Island	0.0233275	0.0016453	3.1428e-05
cg01110312	12	124116920	EIF2B1;GTF2H3	Body;TSS1500	N_Shore	-0.0318897	0.00225643	3.19261e-05
cg04593580	4	143186575	INPP4B;INPP4B	Body;Body		0.065877	0.00476172	3.5436e-05
cg09730123	16	1827948	SPSB3	Body	S_Shore	-0.0257809	0.00186654	3.57198e-05
cg26635451	12	89749142			S_Shore	0.0553784	0.00402309	3.63203e-05
cg19104719	11	44656344				-0.0499978	0.00363353	3.63854e-05
cg02217616	11	79079450	ODZ4	5'UTR		0.0289092	0.00210898	3.70707e-05
cg16754145	13	68745209				-0.0406574	0.00296961	3.72904e-05
cg10477603	10	126849704	CTBP2;CTBP2	TSS200;TSS1500	Island	0.0392017	0.00286402	3.73369e-05
cg01577632	17	38705760				-0.0245413	0.00185801	4.44374e-05
cg08261666	17	8066251	VAMP2;VAMP2	5'UTR;1stExon	Island	-0.0127139	0.000964206	4.48086e-05
cg11861731	19	2721819	DIRAS1	TSS1500	N_Shore	-0.103695	0.00787385	4.50807e-05
cg25074185	11	71950924	PHOX2A	Body	Island	-0.00786332	0.000608914	4.96076e-05
cg25755107	3	49757239	AMIGO3;RNF123	TSS200;Body	Island	0.0213626	0.00165783	5.01315e-05
cg22785562	4	38184969				0.0699932	0.00544707	5.08231e-05
cg16440448	2	233734288	C2orf82	TSS1500		0.0624156	0.00490183	5.31309e-05
cg09172973	16	31091608	ZNF646	Body	Island	-0.0289992	0.0022793	5.33399e-05
cg17681294	9	112249639	PTPN3;PTPN3	5'UTR;5'UTR		-0.216421	0.0170228	5.35291e-05
cg05146223	5	27084372				-0.025966	0.00205119	5.46638e-05
cg17719203	14	64195245	SGPP1	TSS1500	S_Shore	0.0158951	0.00125748	5.50563e-05
cg07969984	7	93204350	CALCR;CALCR	TSS1500;TSS1500	Island	-0.00874558	0.000693354	5.5632e-05
cg03764027	15	62530766				-0.0599303	0.00475565	5.58805e-05
cg08179772	11	78513359	TENM4	Body		-0.0235872	0.00187633	5.65552e-05
cg16589598	16	19884330	GPRC5B;GPRC5B	Body;5'UTR		0.0316569	0.00253239	5.81151e-05
cg16129451	1	240693433	GREM2;MIR1273E	5'UTR;Body		-0.0510242	0.00412324	6.10515e-05
cg21137897	1	26869637	RPS6KA1	Body		0.0154309	0.00124942	6.16396e-05
cg05274788	3	13703297	LINC00620	Body		-0.0248025	0.00201964	6.33626e-05
cg07930825	20	15799461	MACROD2;MACROD2	Body;5'UTR		-0.0620833	0.00509168	6.56045e-05
cg08674814	10	31423381			S_Shore	-0.0290418	0.00239306	6.71232e-05
cg15827101	14	50237645	KLHDC2	Body	S_Shelf	0.0431644	0.00356002	6.74206e-05
cg00594300	16	284396	ITFG3	TSS1500	N_Shore	-0.013486	0.00111467	6.81317e-05
cg26791682	12	49186590			S_Shelf	0.0159551	0.00132287	6.91712e-05
cg05092310	17	43226346	HEXIM1;HEXIM1	1stExon;5'UTR	Island	-0.0141795	0.00118155	7.08725e-05
cg22313495	19	12175490	ZNF844	TSS200	Island	-0.0175328	0.00147979	7.54164e-05
cg13351227	11	27193172	BBOX1-AS1;BBOX1-AS1;BBOX1-AS1	Body;Body;Body		-0.0602914	0.00509147	7.5617e-05
cg14495514	9	974533			N_Shore	-0.0252796	0.00213602	7.58257e-05
cg02057501	4	898773	GAK	Body	N_Shore	-0.0223308	0.0018898	7.64003e-05
cg01385052	8	140643119	KCNK9	Body		-0.0845615	0.0071728	7.72637e-05
cg08276055	7	103061989	SLC26A5;SLC26A5;SLC26A5;SLC26A5;SLC26A5;SLC26A5;SLC26A5;SLC26A5	5'UTR;5'UTR;5'UTR;5'UTR;5'UTR;Body;Body;Body		0.0196148	0.001665	7.75349e-05
cg26497348	18	28623159	DSC3;DSC3	TSS1500;TSS1500	S_Shore	0.0517052	0.00439088	7.7697e-05
cg19958627	5	2225011				-0.0199984	0.00170734	7.97267e-05
cg03560684	5	76070572				-0.0381581	0.00326954	8.1139e-05
cg18585988	19	45656349	NKPD1	Body	Island	0.0385631	0.00330696	8.14636e-05
cg10869235	10	104111828	GBF1;GBF1;GBF1	Body;Body;Body		0.0254753	0.00218748	8.19818e-05
cg23639565	1	40507857	CAP1;CAP1	5'UTR;5'UTR	S_Shore	-0.0432041	0.00371086	8.20964e-05
cg24981909	3	131102436	NUDT16	3'UTR	S_Shore	0.0190413	0.00163566	8.21388e-05
cg20739435	5	43019773			S_Shore	-0.0209286	0.00179903	8.24154e-05
cg25646886	2	45550498				-0.0496213	0.00426784	8.26388e-05
ch.3.541014R	3	25654052	TOP2B	Body		-0.0385323	0.0033201	8.33669e-05
cg04658828	11	119558197	PVRL1;PVRL1;PVRL1	Body;Body;Body		-0.0281172	0.00242379	8.35508e-05
cg19796981	22	50438501	IL17REL	Body	Island	-0.0146917	0.00127329	8.57531e-05
cg25734198	6	49670744	CRISP2;CRISP2;CRISP2;CRISP2;CRISP2	Body;Body;Body;Body;Body		-0.0597869	0.00519566	8.68891e-05
cg07168392	1	86861658	ODF2L;ODF2L	5'UTR;5'UTR	Island	0.0161511	0.00140927	8.86065e-05
cg13198342	2	10687583				-0.0255155	0.00222758	8.88432e-05
cg01126903	15	60638351				0.0210959	0.00184822	9.03689e-05
cg15331855	11	119983112	TRIM29	3'UTR		-0.0274122	0.00241051	9.20043e-05
cg10680376	10	116391843	ABLIM1;ABLIM1;ABLIM1	Body;Body;Body	S_Shore	-0.0230242	0.0020312	9.34538e-05
cg10291005	7	70417419				-0.0191015	0.00168577	9.36207e-05
cg17863139	1	201366493	LAD1	Body	N_Shelf	-0.0187967	0.00166827	9.62182e-05
cg18951919	17	39539050	KRT34	TSS1500		-0.0181692	0.0016232	9.93226e-05
cg15070220	14	69392250	ACTN1;ACTN1;ACTN1	Body;Body;Body		0.0288323	0.00258688	0.000101401
cg12256550	11	46298946	CREB3L1	TSS1500	N_Shore	0.0520895	0.00467482	0.000101535
cg07266165	4	8472850	C4orf23	Body		-0.0349925	0.00315229	0.0001034
cg22059903	1	11133228	EXOSC10;EXOSC10	Body;Body		-0.0708502	0.0064371	0.000107743
cg01390346	5	56469693	GPBP1;GPBP1	TSS200;TSS200	Island	-0.0129728	0.00118005	0.000108364
cg13191172	4	186064250	SLC25A4	TSS200	Island	0.0453769	0.00414123	0.000110098
cg14195117	9	114936583	SUSD1	Body	N_Shore	-0.0671909	0.00615334	0.000111958
cg04304705	22	48884960	FAM19A5	TSS1500	Island	0.0281776	0.00259279	0.000114553
cg07564424	7	92879237	VPS50;VPS50;VPS50	Body;Body;Body		-0.028212	0.00260558	0.000116618
cg15081402	3	64433470			S_Shelf	-0.0850527	0.00785886	0.000116878
cg13244260	10	112632027	LOC282997;PDCD4;PDCD4	TSS1500;5'UTR;5'UTR	Island	-0.0289195	0.00267783	0.000118079
cg11145160	3	170136278	CLDN11	TSS1500	Island	0.0337173	0.00312422	0.000118468
cg13012691	11	926062	AP2A2	1stExon	Island	0.0204239	0.00189383	0.000118882
cg11281912	19	37701642	ZNF585B	TSS200		0.0222187	0.00206354	0.000119798
cg17756587	10	3376944			S_Shelf	-0.0255097	0.00236934	0.000119836
cg08105834	7	4267372	SDK1;SDK1	Body;Body		0.065375	0.0060744	0.000120062
cg23092777	12	72057772	ZFC3H1;THAP2	TSS200;TSS200	Island	0.0116355	0.00108441	0.000121834
cg19619625	6	7108637	RREB1;RREB1;RREB1;RREB1	5'UTR;5'UTR;5'UTR;5'UTR	Island	0.0191754	0.00179021	0.000122853
cg08632622	11	76837269				-0.0282665	0.00264598	0.000124436
cg02051239	2	74375507	BOLA3;BOLA3	TSS1500;TSS1500	S_Shore	-0.0408808	0.00383121	0.00012513
cg26181277	8	48272891	KIAA0146	Body		0.030617	0.00291553	0.000135139
cg06058000	2	156123321				0.0428978	0.00408883	0.000135754
cg21484360	12	64174367	TMEM5	Body	S_Shore	0.0395606	0.00377698	0.000136839
cg27626102	7	89840731	STEAP2;STEAP2	TSS1500;TSS1500	N_Shore	0.0304112	0.00291735	0.000140018
cg23339629	10	71168951	TACR2	Body	Island	-0.0860793	0.00826062	0.000140264
cg21543987	7	1272486	UNCX	TSS200	Island	-0.0123421	0.00119265	0.00014502
cg26666676	4	122035021				-0.0354432	0.00345076	0.000150344
cg00688900	17	34901364	GGNBP2	5'UTR	Island	-0.0260077	0.00253812	0.000152064
cg22052955	12	53625898	RARG;RARG	1stExon;5'UTR	Island	0.0181057	0.00176855	0.000152727
cg10308934	19	49496711	GYS1;GYS1;GYS1;RUVBL2	TSS200;TSS200;TSS200;TSS1500	Island	0.0161676	0.00158462	0.000155242
cg22483939	1	6557018	PLEKHG5;PLEKHG5;PLEKHG5	1stExon;Body;Body	N_Shore	-0.045885	0.00451303	0.00015787
cg14460008	2	191480367				-0.0239232	0.00235435	0.000158315
cg14404443	9	139881288			S_Shore	-0.0487754	0.00480224	0.000158649
cg09201413	12	95611351	FGD6;VEZT;VEZT;VEZT	TSS200;TSS200;TSS200;TSS200	Island	-0.0115867	0.00114094	0.000158757
cg24635384	17	71537900	SDK2	Body		-0.0304226	0.00299789	0.00015931
cg24687395	13	113481145	ATP11A;ATP11A	Body;Body		-0.0300875	0.00296546	0.000159463
cg23718496	19	47875594	DHX34	Body		-0.0345845	0.00341036	0.000159839
cg18749411	15	25973970	ATP10A	Body		-0.0220991	0.00218835	0.000163096
cg09164580	8	97157878	GDF6	Body	Island	-0.0215492	0.00213778	0.000164524
cg23153435	19	16764883	SMIM7;SMIM7	Body;Body		-0.0362136	0.00360074	0.000166329
cg15943751	11	111319463				0.048871	0.0048597	0.0001664
cg14242696	14	73361964	DPF3	TSS1500	S_Shore	-0.0390057	0.00388067	0.000166805
cg09635994	22	51171263	SHANK3	3'UTR	S_Shore	0.0278325	0.00277861	0.000169584
cg09809672	1	236557682	EDARADD;EDARADD;EDARADD	TSS1500;5'UTR;1stExon	N_Shore	0.0228115	0.00227853	0.000170007
cg01835241	8	109716594				-0.0128656	0.00129047	0.000173453
cg12847382	8	64829945	LOC102724623	Body		-0.0365154	0.00366361	0.000173674
cg06555468	7	2094790	MAD1L1;MAD1L1;MAD1L1	Body;Body;Body		0.0426205	0.00427894	0.000174219
cg04791132	14	66469642				0.0272778	0.00274299	0.000175565
cg10501008	10	43903472	HNRNPF;HNRNPF;HNRNPF;HNRNPF	5'UTR;TSS200;5'UTR;5'UTR	Island	-0.0179564	0.00181287	0.000178952
cg09456782	13	114146038	TMCO3;DCUN1D2	5'UTR;TSS1500	Island	0.0266632	0.00269552	0.000180112
cg05434033	1	57001492	PPAP2B	Body		0.0383172	0.00387717	0.000180888
cg10359141	3	128135781				-0.0382407	0.00389336	0.000186309
cg17794320	15	90190822	KIF7	Body	N_Shore	0.0557807	0.00567993	0.000186433
cg25403583	12	54786072	ZNF385A;ZNF385A;LOC102724050;LOC102724050	TSS1500;TSS1500;Body;Body	S_Shore	-0.0308301	0.00314109	0.00018694
cg12787465	12	6876717	PTMS	Body	Island	-0.0693422	0.00707886	0.000188722
cg00478856	12	130610834				-0.0435748	0.00445486	0.000190044
cg07748583	7	151157166				-0.0661148	0.00678337	0.000193314
cg25026693	11	122604193	UBASH3B	Body		-0.0284276	0.00291996	0.000194359
cg03895317	7	2982594	CARD11	Body		0.0265681	0.00273139	0.000195189
cg00813890	19	54927291	TTYH1;TTYH1	Body;Body	N_Shore	0.0305425	0.00315664	0.000200191
cg13908476	11	131942942	NTM;NTM;NTM;NTM	Body;Body;Body;Body		0.0358617	0.00370731	0.000200429
cg12775904	17	46571737			S_Shore	-0.0276419	0.00286336	0.00020238
cg02287710	14	102027660	DIO3;MIR1247	TSS200;TSS1500	Island	0.0295159	0.00306679	0.000205342
cg13674885	19	19649041	CILP2	TSS200	Island	-0.0108156	0.00112422	0.000205733
cg04578792	3	128152268			S_Shore	0.0234579	0.00243943	0.000206183
cg16083780	14	64604852	SYNE2;SYNE2;MIR548AZ	Body;Body;Body		-0.0191384	0.0019916	0.000206858
cg07886327	7	122261623	CADPS2;CADPS2;CADPS2	Body;Body;Body		-0.0511537	0.00533367	0.000208807
cg23689985	17	36112892				0.013992	0.00145906	0.00020891
cg26676019	1	171492367	PRRC2C;PRRC2C	ExonBnd;Body		-0.057308	0.00598543	0.000210495
cg03939719	12	49379062			S_Shelf	-0.0496481	0.00519614	0.000212585
cg22230604	1	119870287			Island	-0.0166192	0.00173947	0.000212652
cg19921581	1	46859680	FAAH	TSS1500	N_Shore	-0.0462436	0.00484019	0.000212659
cg13573761	4	8473113	C4orf23	Body		-0.0233758	0.00244832	0.000213338
cg16111861	7	21395781				-0.0413301	0.00432943	0.00021349
cg16694180	16	25187678	LCMT1;LCMT1	Body;Body		-0.021131	0.00221557	0.000214433
cg26040456	6	169563077				0.0295925	0.00310446	0.000214997
cg09277162	6	47277843	TNFRSF21	TSS200	S_Shore	0.0210256	0.00220658	0.000215393
cg22228931	18	9845114	RAB31	Body		-0.0749083	0.00787018	0.00021654
cg15736098	7	44348633	CAMK2B;CAMK2B;CAMK2B;CAMK2B;CAMK2B;CAMK2B;CAMK2B;CAMK2B;CAMK2B	Body;Body;Body;Body;Body;Body;Body;Body;Body	N_Shore	-0.0844056	0.008912	0.000221718
cg12989015	1	114575758				-0.0434319	0.00459873	0.000224722
cg15460460	5	127713520	FBN2	Body		-0.0228673	0.00242286	0.000225426
cg05645404	3	105087242	ALCAM	Body	N_Shore	-0.0290551	0.00307921	0.000225683
cg02408775	12	48206848	HDAC7;HDAC7	Body;Body	Island	-0.0170368	0.00181183	0.000229463
cg13864473	1	228194036	WNT3A	TSS1500	N_Shore	-0.0498153	0.0053074	0.000231463
cg04090393	9	139951686			S_Shelf	-0.027403	0.00293257	0.00023642
cg04206219	6	1602137			Island	-0.104537	0.0111902	0.00023673
cg15324539	7	123264747	LOC102724555;ASB15;ASB15	Body;Body;Body		-0.0374503	0.00400961	0.000236932
cg15958702	7	44374326				-0.0267633	0.00286869	0.000238229
cg20992361	7	14755869	DGKB;DGKB	Body;Body		-0.026561	0.00285131	0.000239951
cg05920675	17	38496165	RARA;RARA;RARA	Body;Body;Body	N_Shore	-0.024585	0.00263962	0.000240142
cg12003141	1	51113431	FAF1	Body		0.0234854	0.00252416	0.000241323
cg00701173	15	102161320				-0.0512741	0.00551332	0.000241843
cg26702323	8	1713007	CLN8	5'UTR	S_Shore	-0.0700422	0.0075314	0.000241844
cg20746318	21	27095177				0.0339542	0.0036523	0.000242259
cg09119043	1	234367443	SLC35F3	Body	Island	-0.140607	0.0151294	0.000242642
cg12894903	12	12870395	CDKN1B;CDKN1B	5'UTR;1stExon	Island	-0.0572284	0.00616911	0.000244767
cg27485829	11	20175062			N_Shelf	0.0456537	0.00493269	0.000247459
cg17548261	17	55174450	AKAP1;AKAP1;AKAP1	5'UTR;5'UTR;5'UTR		-0.0356387	0.00385537	0.000248918
cg26483809	15	90377257	AP3S2;AP3S2	3'UTR;Body		0.0294623	0.0031943	0.000251565
cg10600315	2	137147787				-0.0486331	0.00528473	0.000254289
cg10512535	6	7989184	MGC26597	Body	S_Shelf	-0.0292936	0.00319522	0.000258892
cg23765086	7	44348976	CAMK2B;CAMK2B;CAMK2B;CAMK2B;CAMK2B;CAMK2B;CAMK2B;CAMK2B	Body;Body;Body;Body;Body;Body;Body;Body	N_Shore	-0.119362	0.0130261	0.000259518
cg12572410	16	3355547	ZNF75A;ZNF75A;ZNF75A;TIGD7;ZNF75A	1stExon;1stExon;5'UTR;TSS200;5'UTR	Island	0.0263082	0.00287825	0.000262633
cg19179102	10	131479437	MGMT	Body		0.0383996	0.00420839	0.000264804
cg13788000	9	123346214			S_Shelf	0.0220818	0.00242111	0.00026536
cg03061911	4	140334850				-0.0333709	0.00367011	0.000269256
cg12434747	15	70740470				0.01104	0.00121462	0.000269724
cg17643826	14	71439510	PCNX;PCNX	Body;Body		-0.0209253	0.0023039	0.000270675
cg16854482	15	44203846	FRMD5;FRMD5;FRMD5;FRMD5	Body;Body;Body;5'UTR		-0.0361119	0.00398722	0.000274341
cg09283636	19	12882052	HOOK2;HOOK2	Body;Body	S_Shore	-0.0329647	0.00364322	0.000275591
cg26392328	17	53827880	PCTP;PCTP	TSS1500;TSS1500	N_Shore	-0.0278694	0.00308077	0.000275878
cg11520719	6	157391679	ARID1B;ARID1B;ARID1B	Body;Body;Body		-0.0735186	0.00814768	0.000279235
cg07325407	2	178270267	AGPS	Body		-0.0588292	0.00655376	0.000286228
cg09757474	16	28891410	ATP2A1-AS1;ATP2A1-AS1;ATP2A1-AS1;ATP2A1-AS1;ATP2A1;ATP2A1;ATP2A1;ATP2A1	TSS200;TSS200;TSS200;TSS200;1stExon;5'UTR;Body;Body	Island	-0.0135891	0.00151643	0.000288537
cg14717331	19	34750265	KIAA0355	5'UTR		0.025392	0.00283414	0.00028883
cg24446969	14	79542085	NRXN3;NRXN3	Body;Body		-0.0338554	0.00378133	0.000289748
cg14592770	19	58043131	ZNF549	Body	S_Shelf	0.0218956	0.00244805	0.000291169
cg25079009	8	144351607	GLI4	Body	S_Shore	-0.0467704	0.00522978	0.000291325
cg17913877	2	60602483				-0.0369731	0.00415309	0.000297676
cg17907525	7	2594000	C7orf27	Body	N_Shore	-0.0318569	0.00358177	0.000299006
cg03432085	11	126521914	KIRREL3;KIRREL3	Body;Body		0.0226189	0.00254674	0.000301034
cg17592268	2	144477916	ARHGAP15	Body		0.0173215	0.00196001	0.000308219
cg06520672	19	29704310	UQCRFS1	TSS200	Island	-0.0379767	0.0043006	0.000309366
cg10124255	7	124286338				-0.0384512	0.00436022	0.000311351
cg11536474	2	63286049			Island	0.00555113	0.000629486	0.000311372
cg16205559	19	57615691			N_Shore	0.130978	0.0148977	0.000315876
cg04484064	14	88935172	PTPN21	Body		0.0225752	0.00256846	0.000316292
cg19597151	14	65535457	MAX;MAX	Body;Body		-0.0385683	0.00439126	0.000317392
cg02987051	18	44702545	IER3IP1	Body	N_Shore	-0.027534	0.00314054	0.000320087
cg12626166	20	50332000	ATP9A	Body		0.066354	0.00756886	0.000320187
cg24328964	6	33290965	DAXX;DAXX;DAXX;DAXX	TSS200;TSS200;TSS200;TSS200	Island	0.0108148	0.00123392	0.000320557
cg02402091	10	114135092	ACSL5;ACSL5;ACSL5;ACSL5	TSS1500;1stExon;5'UTR;5'UTR		-0.0532572	0.00609634	0.000325566
cg08560544	1	9525989				0.0922576	0.0105664	0.000326393
cg04780431	1	32110954	PEF1;PEF1;PEF1	TSS1500;TSS200;TSS200	Island	-0.00673285	0.000772953	0.000330083
cg07052603	4	189043928				0.0343056	0.00393977	0.000330628
cg20106216	14	23511181	PSMB11	TSS200		-0.0291539	0.00335304	0.000332927
cg11237901	1	19272128	IFFO2	Body		-0.0835637	0.00961916	0.000334303
cg18137160	3	143455557	SLC9A9	Body		0.0270878	0.00312794	0.000339315
cg17869516	14	101506473	MIR376B;MIR376A1;MIR300;MIR654;MIR376A2	TSS1500;TSS1500;TSS1500;TSS200;Body		-0.0249134	0.00287728	0.000339552
cg11357768	7	105264836	ATXN7L1;ATXN7L1	Body;Body		0.0563022	0.00651212	0.000341955
cg00093087	12	50344548	AQP2;AQP2	5'UTR;1stExon		0.0269765	0.00312613	0.000345037
cg02491905	2	10975305				-0.074734	0.00866795	0.000346459
cg24935556	2	21291088				-0.0321078	0.00372426	0.000346575
cg08758521	2	42738578				-0.0498892	0.00579963	0.000350236
cg01678383	3	187903164	LPP	5'UTR		0.0280635	0.00326569	0.000351914
cg17012573	2	131678812	ARHGEF4;ARHGEF4	5'UTR;5'UTR		0.0841156	0.0097926	0.000352638
cg22054857	12	76426251	PHLDA1	TSS1500	Island	-0.00956478	0.00111444	0.000354026
cg19915762	11	64023086	PLCB3	Body	N_Shelf	0.0180798	0.00210826	0.000355374
cg01445100	16	88103339	BANP;BANP	Body;Body	S_Shore	0.0393236	0.00459164	0.000357635
cg27540783	1	40983347				0.0364968	0.00426407	0.000358628
cg05785120	22	38964238	DMC1;DMC1	1stExon;Body	N_Shore	-0.0326022	0.00381205	0.000359967
cg23524037	5	168650493	SLIT3;SLIT3	Body;Body		-0.0342204	0.00400359	0.00036096
cg17771474	20	25027101	ACSS1;ACSS1;ACSS1	Body;Body;Body		0.0234305	0.00274239	0.000361677
cg00289346	12	110704909				0.0891309	0.0104592	0.000366126
cg23501467	19	20011770	ZNF93;ZNF93	1stExon;5'UTR	N_Shore	-0.0133562	0.00156748	0.00036632
cg19896040	22	20861919	MED15;MED15;MED15;MED15;MED15;MED15;MED15;MED15;MED15;MED15;MED15	TSS1500;5'UTR;5'UTR;5'UTR;5'UTR;1stExon;1stExon;1stExon;1stExon;1stExon;5'UTR	Island	0.00519966	0.000610828	0.000368013
cg22728371	5	32313149	MTMR12	TSS200	Island	-0.0117732	0.00138463	0.000370007
cg01179713	1	2145637	FAAP20	TSS1500	S_Shore	-0.0285628	0.00336013	0.000370465
cg11030420	6	136758308	MAP7	Body		-0.0599577	0.00706028	0.00037217
cg04706327	2	54557495	C2orf73	TSS1500	N_Shore	-0.0545472	0.00643243	0.000374707
cg13846270	13	51417929	DLEU7	TSS200	Island	-0.0401604	0.00474191	0.000376962
cg01935194	22	30175200				0.0371568	0.00438767	0.00037713
cg19918116	12	124326760	DNAH10	Body		-0.0302154	0.00357221	0.000379235
cg24502427	18	32837912	ZNF397OS;ZNF397OS;ZNF397	Body;Body;3'UTR		0.0299286	0.00353892	0.000379551
cg20220538	4	126204533				0.0577291	0.00682922	0.000380344
cg00588689	4	117374408				-0.0221291	0.00261951	0.000381502
cg22355895	1	93616128	TMED5;TMED5;TMED5	Body;3'UTR;3'UTR		-0.0472202	0.00558998	0.000381611
cg06605897	3	193788343			N_Shore	-0.0387284	0.00458688	0.000382462
cg21090962	3	51428456	RBM15B	TSS1500	Island	0.0219559	0.00260116	0.000382997
cg18270507	19	4660680	MYDGF;MYDGF	ExonBnd;Body		-0.0453639	0.00537835	0.000384341
cg20802868	4	166277404				-0.211709	0.025105	0.000384688
cg25193867	12	79668119	SYT1;SYT1;SYT1	Body;Body;Body		0.0539142	0.00639493	0.000385154
cg14358709	8	101321928	RNF19A	5'UTR	Island	-0.0192597	0.00228479	0.00038542
cg16761534	4	189129993				0.0344093	0.00408962	0.000388827
cg07865418	5	6411408				0.0521283	0.00620074	0.000390363
cg00906420	3	78917133	ROBO1;ROBO1;ROBO1;ROBO1	Body;Body;Body;Body		-0.0700916	0.00838833	0.000401713
cg06479142	3	71636085			S_Shelf	0.0815321	0.00976131	0.000402453
cg22287461	6	15247815	JARID2;JARID2	TSS1500;Body	S_Shore	0.0118148	0.00141796	0.000407094
cg26702236	10	75257396	PPP3CB-AS1;PPP3CB-AS1;USP54	Body;Body;3'UTR	S_Shore	-0.0304796	0.00365893	0.00040757
cg13420744	1	12679306	DHRS3	TSS1500	S_Shore	0.0219239	0.0026325	0.000408043
cg12460375	9	130578312	ENG;ENG;ENG;ENG;ENG	ExonBnd;ExonBnd;Body;Body;Body		-0.048106	0.00577711	0.000408308
cg04665781	1	224249097				0.0502007	0.00603685	0.000410929
cg02046352	20	34135216	ERGIC3;ERGIC3	Body;Body		0.0267957	0.00322233	0.000410947
cg22380178	15	29980695				0.0208755	0.0025144	0.000414042
cg00146225	1	241308815	RGS7;RGS7;RGS7;RGS7	Body;Body;Body;Body		0.0664835	0.00802009	0.000417056
cg23976937	13	108495654	FAM155A	Body		-0.0284047	0.00342679	0.000417195
cg18239395	3	197066564				0.0170704	0.00206078	0.000418514
cg13756273	20	57594513	TUBB1;TUBB1	5'UTR;1stExon		-0.0152741	0.00184529	0.000419975
cg01799734	19	2307592	LINGO3	5'UTR	Island	-0.109172	0.0131893	0.000419988
cg06471905	17	42835688	ADAM11	TSS1500	N_Shore	-0.0265457	0.00320792	0.000420519
cg10772727	8	73945519	TERF1;TERF1	Body;Body		0.0356966	0.00431484	0.000421018
cg12507643	12	15154937				0.0617486	0.00747171	0.000423098
cg23050227	8	112241152				0.0388306	0.00470661	0.000426515
cg12097550	12	54068942	ATP5G2;ATP5G2	Body;Body	N_Shore	-0.069666	0.00845401	0.000428866
cg25160605	11	21087846	NELL1;NELL1	Body;Body		-0.0504959	0.00613227	0.000430369
cg18519737	7	2656422				-0.023943	0.00290805	0.000430648
cg16603669	15	48624160	DUT;DUT;DUT	TSS1500;5'UTR;Body	Island	-0.0382382	0.00464685	0.000431754
cg22873991	14	72064018	SIPA1L1;SIPA1L1;SIPA1L1;SIPA1L1	Body;Body;Body;Body		-0.034073	0.00414428	0.000433524
cg14660948	2	217277593	SMARCAL1;SMARCAL1	5'UTR;5'UTR	S_Shore	0.0342211	0.00417113	0.000437866
cg03599891	17	42577982	GPATCH8	Body	N_Shelf	0.0350978	0.00428105	0.000439341
cg14540093	4	57776031	REST;REST	5'UTR;5'UTR	S_Shore	0.0280777	0.00342517	0.000439583
cg16094183	3	123413889	MYLK;MYLK;MYLK;MYLK	Body;Body;Body;Body		0.0294847	0.00359938	0.000441068
cg24839427	12	104459086	HCFC2	Body	Island	0.0314476	0.00384084	0.000442055
cg24694540	18	44153252	LOXHD1	Body		0.0192147	0.00234692	0.000442186
cg00830283	1	145743676	PDZK1	5'UTR		0.0471488	0.00575929	0.000442343
cg05973890	4	114840745	ARSJ	Body		-0.0211715	0.00258887	0.00044455
cg22337945	11	86500099				-0.0350046	0.00428559	0.000447096
cg24054202	5	173260129				0.0411425	0.00504284	0.000449513
cg25701751	11	122659754	UBASH3B	Body		0.0453448	0.00556832	0.000453484
cg09779280	4	166247527	MSMO1;MSMO1	TSS1500;TSS1500	N_Shore	-0.053424	0.00656691	0.000455588
cg26802445	5	173140390	LINC01484	Body		0.045406	0.00558336	0.000456368
cg20183802	12	57985559	PIP4K2C;PIP4K2C;PIP4K2C;PIP4K2C	Body;Body;Body;Body	S_Shore	-0.0575768	0.00708344	0.000457425
cg09662896	4	44728642	GNPDA2	TSS200	Island	0.0102382	0.00126017	0.000458462
cg04931032	10	98958563			S_Shelf	-0.0450303	0.00554292	0.000458598
cg23175599	12	64848891	TBK1	5'UTR	S_Shelf	0.0300843	0.00370565	0.000460043
cg25793425	19	6007842	RFX2;RFX2	Body;Body	Island	-0.0196546	0.00242111	0.000460175
cg05979241	12	77720159			S_Shore	0.0902136	0.011116	0.000460802
cg18964706	6	30921630	DPCR1	3'UTR	N_Shore	-0.0505799	0.00623613	0.000462103
cg02172276	2	241313927				-0.025647	0.00316464	0.00046385
cg17576510	19	53518990	ERVV-1;ERVV-1	1stExon;3'UTR		0.0425098	0.00526513	0.00047211
cg16377144	10	101541726	ABCC2	TSS1500		-0.0429932	0.00532775	0.00047326
cg08790730	8	71094107	NCOA2	Body		0.0328343	0.00407297	0.000475506
cg08344351	16	81507328	CMIP	Body		0.0588741	0.00731043	0.000477752
cg22779542	10	43912881				-0.0618085	0.00767899	0.00047898
cg20976359	22	47223663	TBC1D22A;TBC1D22A;TBC1D22A;TBC1D22A;TBC1D22A	Body;Body;Body;Body;Body		0.0335575	0.0041708	0.000479878
cg03084710	1	150603058	ENSA;ENSA;ENSA;ENSA;ENSA;ENSA;ENSA;ENSA	TSS1500;TSS1500;TSS1500;TSS1500;TSS1500;TSS1500;TSS1500;TSS1500	S_Shore	-0.0622093	0.00773645	0.000481213
cg20232803	16	31424257	ITGAD	Body		-0.0382772	0.00476115	0.000481653
cg02639390	10	31816880	ZEB1;ZEB1;ZEB1;ZEB1;ZEB1;ZEB1	3'UTR;3'UTR;3'UTR;3'UTR;3'UTR;3'UTR		0.0321976	0.00400514	0.000481772
cg11990948	12	89325443				0.0668333	0.00831413	0.000481925
cg02472077	7	40748892	SUGCT;SUGCT;SUGCT;SUGCT	Body;Body;Body;Body		-0.062902	0.00782556	0.000482067
cg05428268	11	62539386	TAF6L	5'UTR	S_Shore	-0.0602795	0.00750017	0.000482332
cg12266591	18	10926440	PIEZO2	Body		-0.0461796	0.00574893	0.000483561
cg03998871	6	53213803	ELOVL5;ELOVL5	5'UTR;1stExon	Island	-0.0105718	0.00131672	0.000484654
cg19530217	11	67397584	NUDT8	TSS200	Island	0.013752	0.00171283	0.000484673
cg02787327	10	1213488			S_Shelf	0.0403305	0.00502382	0.000484938
cg05190595	5	173042868	BOD1;BOD1	Body;Body	N_Shore	0.0287281	0.00357862	0.000484981
cg23975975	18	76192780			S_Shore	0.0303305	0.00378558	0.000489417
cg04369211	5	138783504				-0.0340451	0.00424951	0.000489585
cg21997746	6	22718216				-0.0371383	0.0046371	0.000490325
cg14552766	2	232052377				0.0431477	0.00538867	0.000490857
cg19035004	12	15942522	EPS8	TSS200	Island	-0.0125705	0.00156998	0.000490953
cg27115548	12	49731189	C1QL4	TSS1500	S_Shore	0.0105167	0.0013137	0.000491354
cg24371152	4	159592377	C4orf46;ETFDH	Body;TSS1500	N_Shore	0.00834884	0.0010431	0.000491789
cg12177702	4	37455280	C4orf19	TSS1500	Island	0.0355806	0.00444704	0.000492627
cg04788254	19	5822531	NRTN	TSS1500	Island	-0.0745828	0.0093265	0.000493813
cg16711792	21	32930054	TIAM1	5'UTR	Island	-0.0165176	0.00206617	0.00049456
cg02166782	17	7591564	TP53;WRAP53;TP53;WRAP53;WRAP53;TP53;TP53;WRAP53	TSS1500;5'UTR;TSS1500;TSS200;TSS200;TSS1500;TSS1500;5'UTR	Island	0.0230264	0.00288159	0.000495554
cg01866551	6	10745521			N_Shelf	-0.0278713	0.00349159	0.000498016
cg15255625	11	93430980	CEP295	Body		-0.0495807	0.00621481	0.000499358
cg26518497	22	38071174	LGALS1	TSS1500	N_Shore	-0.0177145	0.00222164	0.000500604
cg26296251	15	33584570				-0.0431339	0.00541615	0.000503458
cg01216063	7	75561005	POR	5'UTR		-0.0160742	0.00201841	0.000503498
cg00988227	5	40693569	PTGER4	3'UTR		0.0347818	0.00436898	0.000504306
cg06000217	17	49500206				0.0397465	0.00500003	0.000507829
cg03406867	6	72037899				0.0174075	0.00219071	0.000508798
cg18627031	3	50653917	MAPKAPK3;MAPKAPK3;MAPKAPK3	5'UTR;TSS1500;TSS1500	N_Shore	0.024282	0.00305707	0.000509734
cg06825764	10	105847001	COL17A1	TSS1500		0.0314516	0.0039608	0.000510393
cg22242408	2	48131795	FBXO11;FBXO11;FBXO11	5'UTR;5'UTR;5'UTR	N_Shore	0.016919	0.00213301	0.000513034
cg00905858	6	30171614	TRIM26	5'UTR		0.0372919	0.00470895	0.000516865
cg11350158	2	142088469	LRP1B	Body		0.0337989	0.00427045	0.000518327
cg19529754	19	39135575			N_Shelf	-0.0476393	0.00602705	0.00052151
cg18422654	14	23905273	MYH7	TSS1500		0.0207742	0.0026295	0.000522684
cg02201052	11	73357741	PLEKHB1;PLEKHB1;PLEKHB1;PLEKHB1	TSS1500;Body;Body;TSS1500		-0.0178876	0.00226441	0.000522997
cg22487414	19	36336620	NPHS1	Body	Island	0.0107874	0.00136561	0.00052302
cg08220614	19	54491255			N_Shelf	-0.0301061	0.0038114	0.000523149
cg19191357	22	42196520	CCDC134	TSS200	Island	0.0190329	0.0024106	0.000524223
cg09458009	7	2448630	CHST12;CHST12;CHST12	5'UTR;5'UTR;5'UTR		-0.0241168	0.0030589	0.000527766
cg20653383	18	52769193				-0.0729079	0.00925664	0.000530239
cg03982987	10	5661567				-0.024187	0.00307311	0.000532054
cg06029994	14	105954821	CRIP1;CRIP1;C14orf80	Body;ExonBnd;TSS1500	S_Shore	-0.0278561	0.00354105	0.000533291
cg27339452	3	136537752	TMEM22;TMEM22;TMEM22	TSS200;TSS200;TSS200	Island	0.0290071	0.00368863	0.000534147
cg01871695	7	127841729			Island	0.00835005	0.00106195	0.000534466
cg13447964	11	66725504	PC;PC	5'UTR;5'UTR	Island	-0.021832	0.00277726	0.000535082
cg22581137	17	40268318	KAT2A	Body	N_Shore	-0.0307936	0.00391747	0.000535213
cg22375610	6	41021161	APOBEC2	1stExon		0.0193227	0.00245824	0.00053528
cg26737169	16	80794043	CDYL2	Body		-0.0383567	0.00488323	0.000537062
cg23197935	19	53031138	ZNF808	5'UTR	Island	0.0119288	0.00152206	0.000542697
cg01744987	12	102271623	DRAM1	1stExon	Island	0.0109782	0.00140157	0.000544153
cg01578249	1	112496075	KCND3;KCND3	Body;Body		0.0194894	0.00248958	0.00054558
cg02207494	16	70665676	IL34;IL34;IL34	5'UTR;5'UTR;5'UTR		-0.0500233	0.00639818	0.000548858
cg02259997	13	22245013	FGF9	TSS1500	Island	0.0524112	0.00670531	0.000549518
cg03902958	16	34985692	FLJ26245	Body		-0.0448391	0.00573804	0.000550177
cg00397286	2	98986316	CNGA3;CNGA3	5'UTR;5'UTR		-0.0193079	0.00247091	0.000550276
cg20434926	19	46181274	GIPR	Body	Island	-0.0086397	0.00110587	0.000550754
cg25020969	7	1967802	MAD1L1;MAD1L1;MAD1L1	Body;Body;Body	Island	0.0621876	0.00796267	0.000551651
cg11478481	17	48860011			S_Shore	-0.0441523	0.00566477	0.000556863
cg07607639	16	19130141	ITPRIPL2;ITPRIPL2;ITPRIPL2	1stExon;Body;3'UTR	S_Shelf	-0.0527798	0.00677336	0.000557509
cg07263063	11	72581193	FCHSD2	Body		0.0366869	0.00471087	0.000559028
cg24579930	7	155275558				0.0470501	0.00605224	0.000563658
cg19063385	15	90575554	ZNF710	5'UTR		-0.0560596	0.00721589	0.000565379
cg19846865	1	11333981	UBIAD1	1stExon	S_Shore	0.018622	0.00239811	0.000566614
cg19944463	1	160068529	IGSF8	TSS200	S_Shore	0.0498576	0.00642156	0.000567021
cg15646610	1	165797892	UCK2	Body	S_Shore	0.0295766	0.00381688	0.000572237
cg16432644	10	92640996	RPP30;RPP30	Body;Body		0.109292	0.0141089	0.000573116
cg23751102	4	19984887				-0.0470206	0.00607019	0.000573181
cg17800442	16	30908233	CTF1;CTF1	Body;Body	S_Shelf	-0.0296208	0.00382463	0.00057367
cg13586791	1	154151169	TPM3;TPM3;TPM3;TPM3;TPM3;TPM3;TPM3;TPM3;TPM3;TPM3	TSS1500;Body;Body;Body;Body;Body;Body;Body;Body;Body		-0.0302097	0.00390081	0.000573759
cg11972598	11	601579	PHRF1	Body	S_Shelf	0.0257405	0.00332532	0.000575045
cg00538830	9	135997968	RALGDS;RALGDS;RALGDS;RALGDS;RALGDS	TSS1500;TSS1500;Body;Body;Body	S_Shore	0.0474171	0.00612669	0.000575507
cg09288708	2	103867705				-0.03981	0.00514528	0.000576288
cg16636640	16	27642394	KIAA0556;KIAA0556	ExonBnd;Body		0.0463594	0.00599397	0.000577278
cg22423620	12	53610295	RARG;RARG;RARG;RARG;RARG	5'UTR;5'UTR;Body;Body;Body	N_Shelf	-0.00718958	0.000929745	0.000577799
cg18711143	12	90354632				-0.0603894	0.00781492	0.000579684
cg14557189	1	27114317	PIGV	TSS200	Island	0.0155659	0.00201633	0.000582333
ch.7.1100907F	7	47388000	TNS3	Body		-0.0574774	0.00744774	0.000583206
cg13601925	3	155608699	GMPS	Body		-0.042653	0.00553203	0.000585765
cg22683836	14	99394540				0.0652005	0.00845856	0.000586467
cg10994693	1	214556742	PTPN14	Body	N_Shore	-0.0222306	0.00288553	0.000587919
cg08683180	3	45729929	SACM1L	TSS1500	Island	0.039807	0.00516737	0.000588136
cg27556535	10	32617679	EPC1;EPC1;EPC1;EPC1	Body;Body;5'UTR;Body		-0.0602949	0.00782838	0.000588647
cg14312959	17	79008933	FLJ90757;BAIAP2;BAIAP2;BAIAP2;BAIAP2	TSS1500;TSS200;TSS200;TSS200;TSS200	Island	0.00855567	0.00111103	0.000589144
ch.12.58754139R	12	60467872				-0.023356	0.00303366	0.000589764
cg21908039	1	229195169				-0.112783	0.0146656	0.000592884
cg08854169	19	51869678	ETFB	TSS200	Island	0.00556887	0.000724241	0.000593247
cg16890935	4	121742336	PRDM5;PRDM5;PRDM5;PRDM5;PRDM5;PRDM5	ExonBnd;ExonBnd;ExonBnd;Body;Body;Body		-0.0623655	0.00811315	0.00059407
cg11928275	18	77159786	NFATC1;NFATC1;NFATC1;NFATC1;NFATC1	TSS1500;Body;5'UTR;TSS1500;Body	Island	-0.00942499	0.00122656	0.000595119
cg02948097	8	134042769	TG	Body		-0.0334522	0.00435531	0.000596309
cg26120584	12	50795366	LARP4;LARP4;LARP4;LARP4;LARP4;LARP4;LARP4	Body;Body;Body;Body;Body;Body;Body	S_Shore	0.0140006	0.00182367	0.000597631
cg21142191	16	75543616				0.0277406	0.00361352	0.000597715
cg12156287	11	132662866	OPCML;OPCML	Body;Body		-0.0565891	0.00737258	0.000598179
cg26929608	5	78012172				0.0318071	0.00414516	0.000599016
cg05660681	19	53233083	ZNF611;ZNF611;ZNF611;ZNF611;ZNF611	1stExon;5'UTR;5'UTR;5'UTR;5'UTR	S_Shelf	-0.0259332	0.00338211	0.000601046
cg00157199	20	29551622			Island	0.106102	0.0138459	0.000602753
cg02459543	8	94924611			N_Shelf	0.0140181	0.0018295	0.00060305
cg01342593	1	25574197	RSRP1	TSS1500	Island	0.0280839	0.00366661	0.000604127
cg04712944	5	169222165	DOCK2	Body		0.0293605	0.00383484	0.000605272
cg08360018	5	108532205	FER;FER;FER	3'UTR;3'UTR;3'UTR		-0.0390858	0.00511577	0.000611197
cg02363875	7	960707	ADAP1;ADAP1;ADAP1;ADAP1;ADAP1	TSS200;Body;Body;Body;Body	S_Shore	0.0163429	0.00214578	0.000620206
cg14055004	2	241860995			S_Shelf	-0.0145049	0.00190491	0.000620911
cg05241796	1	71210983	LOC101927244	Body		-0.0203218	0.00267125	0.000623523
cg00730441	17	59483863	TBX2	Body	N_Shore	-0.060113	0.00790317	0.000624059
cg22325408	19	1042147	ABCA7	Body	S_Shore	-0.0247772	0.00325801	0.000624504
cg10727923	8	119824968				-0.0776165	0.0102063	0.000624615
cg00731304	6	18458468	RNF144B	Body		0.0223851	0.00294491	0.000625926
cg06045319	10	79395902	KCNMA1;KCNMA1;KCNMA1;KCNMA1	Body;Body;Body;Body	N_Shore	0.0326908	0.00430193	0.000626775
cg10404142	6	31926581	SKIV2L;SKIV2L;RDBP	1stExon;5'UTR;5'UTR	Island	-0.0106902	0.00140767	0.000628628
cg27175596	1	190423336	BRINP3	Body		0.0673143	0.00887767	0.000633219
cg08222293	5	180628689	TRIM7;TRIM7;TRIM7;TRIM7;TRIM7	Body;5'UTR;5'UTR;5'UTR;TSS1500	N_Shelf	0.0538562	0.00710494	0.000634124
cg18177814	16	50730881	NOD2	TSS200		-0.0390332	0.00515578	0.000637768
cg08962243	12	42877949	PRICKLE1;PRICKLE1;PRICKLE1;PRICKLE1	5'UTR;TSS200;TSS200;TSS1500	Island	0.0348201	0.00459952	0.000637922
cg16259931	3	108836693	MORC1	Body	N_Shore	0.0357479	0.00472519	0.000639883
cg15342139	6	170124938	PHF10;PHF10	TSS1500;TSS1500		-0.00845607	0.00111775	0.000639923
cg20067575	6	150437072				-0.00845581	0.00111801	0.000640705
cg01655607	16	23464520	COG7	TSS200	Island	-0.0195806	0.00259018	0.000642188
cg07788223	14	64010071	PPP2R5E;PPP2R5E;PPP2R5E;PPP2R5E;PPP2R5E;PPP2R5E;PPP2R5E	5'UTR;5'UTR;5'UTR;1stExon;1stExon;1stExon;Body	Island	-0.0154323	0.00204209	0.000643155
cg20136584	1	204121503	ETNK2	TSS200	S_Shore	0.0128089	0.00169532	0.000643809
cg00852041	4	2420697	ZFYVE28	TSS1500	Island	0.00861575	0.00114134	0.000646442
cg14958969	2	1942814	MYT1L	Body	S_Shore	-0.0349486	0.00463479	0.000649772
cg09846789	19	49285134				0.0501405	0.00665109	0.000650498
cg01093878	2	131512663	FAM123C;FAM123C;FAM123C;FAM123C	TSS1500;TSS1500;TSS1500;TSS1500	N_Shore	-0.115847	0.0153809	0.000653228
cg25539515	20	53611750				0.0463877	0.00616054	0.000654079
cg17012964	3	61400295				0.0409849	0.00544582	0.00065564
cg11201837	11	57147511	PRG3	Body		-0.0581186	0.00773429	0.000660337
cg24685587	2	220300568	SPEG	Body	S_Shore	0.0240209	0.00319914	0.000662729
cg04158115	1	36863305	LSM10	5'UTR	Island	0.0143356	0.00190982	0.000663673
cg27415604	10	6137951	RBM17;RBM17	5'UTR;5'UTR		0.043266	0.00576658	0.000665061
cg16821495	9	135732173	AK8	Body		0.0299991	0.00399842	0.00066513
cg18188495	14	61985339	PRKCH	Body		-0.0520624	0.00694302	0.000666862
cg16439823	15	90728020	SEMA4B	TSS200	Island	0.0245336	0.00327229	0.000667336
cg19954278	21	46591539	ADARB1;ADARB1;ADARB1;ADARB1;ADARB1;ADARB1;ADARB1;ADARB1;ADARB1;ADARB1;ADARB1;ADARB1;ADARB1;ADARB1;ADARB1;ADARB1	ExonBnd;ExonBnd;ExonBnd;ExonBnd;ExonBnd;ExonBnd;ExonBnd;ExonBnd;5'UTR;5'UTR;5'UTR;5'UTR;Body;Body;Body;Body		-0.0535897	0.00715055	0.000668531
cg08058233	18	2983598	LPIN2	5'UTR		-0.0535841	0.00715015	0.000668684
cg14123409	17	2831903	RAP1GAP2;RAP1GAP2	Body;Body		-0.0178144	0.00237823	0.000670146
cg08676297	14	23390135	PRMT5-AS1;PRMT5-AS1;PRMT5;PRMT5;PRMT5;PRMT5;PRMT5;PRMT5	Body;Body;Body;Body;Body;Body;Body;Body	S_Shore	-0.0219481	0.00293037	0.00067044
cg16797275	12	50097773	FMNL3;FMNL3	Body;Body	N_Shelf	-0.105544	0.0140923	0.000670629
cg26654312	16	49901495				0.0338678	0.00452495	0.000672617
cg17058676	13	25468667	CENPJ	Body	N_Shore	-0.0190175	0.00254417	0.000676701
cg05791779	3	126452023	CHCHD6	Body		0.0262585	0.0035129	0.000676726
ch.2.25452096R	2	25598592			N_Shore	-0.0220022	0.00294476	0.000678085
cg21787779	6	155807149				-0.0300451	0.00402138	0.00067821
cg07172280	9	140009455	DPP7	TSS1500	Island	-0.0108763	0.0014562	0.000679229
cg03683497	8	13131956	DLC1	Body	N_Shore	-0.05361	0.00718069	0.000680532
cg22045225	12	114841792	TBX5;TBX5;TBX5;TBX5	5'UTR;5'UTR;TSS200;5'UTR	N_Shore	0.0148779	0.00199282	0.000680569
cg23062096	20	2728576	EBF4	Body	N_Shore	0.0263881	0.00353545	0.000681381
cg10132109	2	232510755				0.0126428	0.00169477	0.000683065
cg26550646	8	8175407	PRAGMIN	3'UTR	N_Shore	-0.0486117	0.00651727	0.000683485
cg18963763	10	99612150	GOLGA7B	Body	S_Shelf	-0.0478658	0.00642284	0.000686247
cg20457523	7	75956146	YWHAG	3'UTR	N_Shelf	-0.0168192	0.00225719	0.000686698
cg15991553	14	101290867			Island	0.0583109	0.00783082	0.000688862
cg12849338	20	50216909	ATP9A	3'UTR		-0.0198064	0.0026665	0.000696851
cg17696006	2	26521372				-0.112327	0.0151227	0.000696919
cg14491465	6	18265778	DEK;DEK	TSS1500;TSS1500	S_Shore	-0.0447601	0.00602839	0.000698152
cg05885023	6	160389109	IGF2R	TSS1500	N_Shore	-0.0633625	0.00853639	0.000699134
cg08495005	1	19265001	IFFO2	Body		-0.0256852	0.00346436	0.000702875
cg00638344	9	87316763	NTRK2;NTRK2;NTRK2;NTRK2;NTRK2;NTRK2	Body;Body;Body;Body;Body;Body		-0.0284704	0.00384095	0.000703658
cg09212210	1	44579255				-0.0435683	0.00587842	0.000703993
cg02581716	4	159642335	PPID	Body	N_Shore	-0.0338622	0.0045689	0.000704042
cg10827318	3	37862750	ITGA9-AS1;ITGA9-AS1	Body;Body		0.0242081	0.00326807	0.000705811
cg15923100	1	211432377	RCOR3;RCOR3;RCOR3;RCOR3	TSS1500;TSS1500;TSS1500;TSS1500	Island	0.00709103	0.000957368	0.000706099
cg14844000	9	130482142	TTC16	Body	S_Shelf	-0.0336981	0.00455438	0.000709536
cg03360826	18	42493179	SETBP1	Body		0.0215941	0.00291859	0.000709639
cg06394082	11	118767238	BCL9L	3'UTR		0.012709	0.00171788	0.000709961
cg07149948	15	74752661	UBL7;UBL7;UBL7;UBL7;UBL7-AS1;UBL7-AS1;UBL7-AS1;UBL7;UBL7	5'UTR;5'UTR;5'UTR;5'UTR;TSS1500;TSS1500;TSS1500;Body;Body	N_Shore	-0.0264356	0.00357446	0.000711026
cg21933078	11	115024362			N_Shore	-0.131293	0.0177625	0.000712858
cg04842743	5	34586060				-0.0295772	0.00400185	0.000713185
cg09872361	7	149297481	ZNF767P;ZNF767P	Body;Body		0.219474	0.0297021	0.000713951
cg17777603	8	142217736			N_Shore	-0.030849	0.00417505	0.000714078
cg13826941	1	231643628				-0.0352	0.00477664	0.000722975
cg16930467	17	64804374	PRKCA	3'UTR		0.0244857	0.00332347	0.000723733
cg08004647	15	56286065	NEDD4	TSS200	Island	-0.0102751	0.0013952	0.000725077
cg16953089	12	26170934	RASSF8;RASSF8;RASSF8	5'UTR;5'UTR;5'UTR		0.0579735	0.0078791	0.00072814
cg06331700	13	22661121				-0.021473	0.00291904	0.000728917
cg16811745	6	76065650	FILIP1;FILIP1;FILIP1	Body;Body;Body		0.0155353	0.00211439	0.000732955
cg04865976	1	40609565				0.0433766	0.0059045	0.000733448
cg01713348	16	1480790	C16orf91	TSS1500	N_Shore	0.0430373	0.00586146	0.000735274
cg27541559	19	56578301	LOC101928886	Body		-0.00897315	0.00122301	0.000737831
cg03727836	11	73472197	RAB6A;RAB6A;RAB6A;RAB6A	1stExon;1stExon;5'UTR;5'UTR	Island	-0.0115902	0.00158008	0.000738647
cg02756198	12	43733483				-0.0547234	0.00746519	0.000740847
cg05769086	7	55024817				0.0398235	0.00543465	0.000742143
cg03955826	4	42752067				-0.015229	0.00207861	0.000742697
cg17470065	14	74422516	COQ6;COQ6;COQ6;COQ6	Body;Body;ExonBnd;ExonBnd		-0.0307533	0.00419879	0.000743735
cg14247318	6	28864714			S_Shore	0.0144013	0.00196628	0.000743839
cg19359797	10	53490179	PRKG1;PRKG1	Body;Body		-0.01568	0.00214307	0.000747377
cg06701627	19	5244269	PTPRS;PTPRS;PTPRS;PTPRS	Body;Body;Body;Body	Island	0.0147156	0.0020123	0.00074917
cg04358246	9	95857704	C9orf89	TSS1500	Island	-0.00768048	0.00105055	0.000750057
cg09904140	16	84328208	WFDC1	TSS200	N_Shore	0.0237019	0.00324447	0.000752731
cg23723105	1	68150193	GADD45A	TSS1500	N_Shore	0.038698	0.00529745	0.000752877
cg21974954	13	24993651				0.0459255	0.00628784	0.000753441
cg19395017	19	38715384	DPF1;DPF1;DPF1;DPF1	5'UTR;TSS1500;TSS1500;TSS1500	S_Shore	0.0449503	0.00615461	0.000753594
cg08152263	22	35795274	MCM5	TSS1500	N_Shore	-0.0460791	0.00631146	0.000754871
cg22325209	20	48785237				-0.0642361	0.00879964	0.000755352
cg07654712	2	46926217	SOCS5;SOCS5;SOCS5	1stExon;5'UTR;TSS200	Island	0.0138865	0.00190249	0.000755693
cg08014608	20	56703986				-0.0214545	0.00294256	0.000759555
cg26314781	6	26365485	BTN3A2;BTN3A2;BTN3A2;BTN3A2;BTN3A2;BTN3A2;BTN3A2;BTN3A2	5'UTR;1stExon;1stExon;1stExon;1stExon;5'UTR;5'UTR;5'UTR		0.0272768	0.0037424	0.000760778
cg04160910	20	61287566	SLCO4A1	5'UTR	N_Shore	0.0253233	0.00347545	0.000761865
cg00354771	1	240694053	GREM2;MIR1273E	5'UTR;Body		0.0570532	0.00783413	0.000763653
cg09600426	19	44144332	CADM4	TSS1500	Island	0.0269864	0.00370656	0.000764582
cg14911395	3	50311213	SEMA3B;SEMA3B	Body;Body	Island	-0.0758907	0.0104305	0.000766976
cg10314706	1	12461193	VPS13D;VPS13D	Body;Body		0.0360841	0.00496219	0.00076893
cg17803969	9	128436339	MAPKAP1;MAPKAP1;MAPKAP1;MAPKAP1;MAPKAP1;MAPKAP1	5'UTR;5'UTR;5'UTR;5'UTR;5'UTR;5'UTR		0.0280111	0.00385207	0.000768984
cg25673899	11	72492954	STARD10	5'UTR	S_Shore	-0.0166321	0.00228811	0.00077034
cg26521813	17	38638625	TNS4	Body		-0.0330263	0.00454893	0.00077462
cg22424370	3	15839734	ANKRD28;ANKRD28	TSS200;Body		0.0292146	0.00402501	0.000775599
cg22195073	1	155230379	SCAMP3;SCAMP3	Body;Body	N_Shore	0.0165227	0.00227665	0.000775988
cg24899138	5	134872639	NEUROG1	TSS1500	S_Shore	0.0686247	0.00945632	0.000776215
cg14396346	12	48900007				0.0761008	0.0104965	0.000779634
cg20300412	4	65749341				0.0570575	0.00786996	0.000779679
cg11419725	2	74555432	SLC4A5	5'UTR		0.0295536	0.00407975	0.000782701
cg01772033	17	5419135	NLRP1;NLRP1;NLRP1;NLRP1;NLRP1	Body;Body;Body;Body;Body		0.0363321	0.00501666	0.000783548
cg06811889	1	52826711	CC2D1B	Body		-0.0184875	0.00255728	0.000790038
cg07462539	12	31451041	FAM60A;FAM60A;FAM60A	Body;Body;Body		0.0345426	0.00479262	0.000801212
cg01919567	2	127533123			N_Shore	-0.0774129	0.0107433	0.000802132
cg06357743	6	30041727	RNF39;RNF39	Body;Body	N_Shore	-0.0303971	0.00421985	0.000803316
cg19630665	10	5523276				0.0288618	0.0040074	0.000803962
cg05517542	7	140772810			Island	0.0274456	0.00381162	0.000804792
cg16085430	3	112817087				0.0201705	0.0028039	0.0008083
cg03178816	6	170478083			S_Shelf	-0.0492983	0.00685359	0.00080865
cg07178008	18	19445471	MIB1	3'UTR		-0.0662296	0.00920792	0.000808848
cg22278522	16	57680740	ADGRG1;ADGRG1;ADGRG1;ADGRG1;ADGRG1;ADGRG1;ADGRG1;ADGRG1;ADGRG1;ADGRG1;ADGRG1	5'UTR;5'UTR;5'UTR;5'UTR;5'UTR;5'UTR;5'UTR;5'UTR;5'UTR;5'UTR;5'UTR		-0.0459038	0.00638297	0.000809412
cg27096144	5	174151779	MSX2	1stExon	Island	0.0181413	0.00252397	0.0008115
cg00796302	4	106477599	FLJ20184	Body		0.0104992	0.00146138	0.000813151
cg21195059	2	134877645			Island	0.0183882	0.00256013	0.00081414
cg17738720	22	43289586	PACSIN2;PACSIN2;PACSIN2	Body;Body;Body		0.0233369	0.00325008	0.000815246
cg03601644	19	54498336	CACNG6;CACNG6;CACNG6	Body;Body;Body	S_Shore	-0.0476156	0.00663949	0.000819902
cg03058843	8	28476276			N_Shelf	-0.0198497	0.00276808	0.00082024
cg03706808	21	33634068				-0.0166508	0.00232243	0.000820976
cg10841701	7	117472478	CTTNBP2	Body		0.0386077	0.00538985	0.00082443
cg17416644	11	1474841	BRSK2	Body	S_Shelf	-0.243832	0.0340468	0.000825159
cg20559816	18	76985797	ATP9B	Body	Island	-0.0203179	0.00283982	0.000828896
cg04626434	4	79848254	PAQR3	Body		0.0518572	0.00724909	0.000829455
cg15008486	1	236629547	EDARADD;EDARADD	Body;Body		-0.0508019	0.00710517	0.000831399
cg17610068	17	77458514	RBFOX3	5'UTR	N_Shore	-0.043689	0.00611854	0.000836549
cg21497947	16	89600081	SPG7;SPG7	Body;Body	N_Shelf	-0.0165849	0.00232302	0.000837125
cg02935097	1	92414782	BRDT	TSS200	Island	0.0477721	0.0066988	0.000841424
cg21339969	1	226737393	C1orf95	Body	Island	-0.0301869	0.00423305	0.000841528
cg02377257	2	149312369				-0.061563	0.00864242	0.000845845
cg13973054	17	79895300	PYCR1;PYCR1;PYCR1;PYCR1;PYCR1	TSS200;TSS200;TSS200;TSS200;TSS200	Island	-0.045837	0.00644068	0.000849444
cg14295062	9	139949108	ENTPD2;ENTPD2	TSS1500;TSS1500	S_Shore	-0.0650398	0.00914121	0.000850429
cg04240493	3	148414664	AGTR1;AGTR1;AGTR1;AGTR1	TSS1500;TSS1500;TSS1500;TSS1500	N_Shore	-0.0156259	0.00219673	0.000851399
cg10019446	17	42846349	ADAM11	Body		-0.0551963	0.00775989	0.000851523
cg22411784	19	58011257	ZNF773	TSS200	Island	-0.0158026	0.00222262	0.00085324
cg15934090	1	100435551	SLC35A3;SLC35A3	5'UTR;1stExon	Island	-0.0684243	0.00962383	0.000853261
cg00037940	3	138479285	PIK3CB	TSS1500		-0.0145801	0.00205119	0.000854251
cg04573133	3	101232366	SENP7;SENP7;SENP7;SENP7;SENP7;SENP7	TSS1500;TSS1500;TSS1500;TSS1500;TSS1500;TSS1500	S_Shore	-0.0313162	0.00440849	0.000856751
cg01988780	4	170866971	LOC100506085	Body		0.0379316	0.00534379	0.000859723
cg04186487	6	1102379	LOC285768;LOC285768	TSS1500;TSS1500		-0.0580342	0.00818372	0.000863554
cg06032855	7	44259810	CAMK2B;CAMK2B;CAMK2B;CAMK2B;CAMK2B;CAMK2B;CAMK2B;CAMK2B	Body;Body;Body;Body;Body;Body;Body;Body	Island	0.0297671	0.00419785	0.000863776
cg00025663	2	10827685	NOL10	Body	N_Shelf	0.0246057	0.00347008	0.000863905
cg18930267	12	132633146	NOC4L	Body	N_Shore	-0.0178819	0.00252304	0.000865801
cg26786947	20	62066882	KCNQ2;KCNQ2;KCNQ2;KCNQ2;KCNQ2	Body;Body;Body;Body;Body		0.0230779	0.00325637	0.000866045
cg15952990	14	53332248	FERMT2;FERMT2;FERMT2	Body;Body;Body		0.0543533	0.00767875	0.000870906
cg14445366	17	70112050			Island	-0.0155784	0.00220163	0.00087235
cg27158711	8	86985627				-0.056505	0.00798816	0.000873633
cg01263833	10	29811892	SVIL;SVIL	Body;Body		-0.0558871	0.00790238	0.00087444
cg11736167	11	118515159	PHLDB1;PHLDB1;PHLDB1	Body;Body;Body		-0.0381668	0.00539869	0.000875895
cg19682801	8	102778218	NCALD;NCALD;NCALD;NCALD;NCALD;NCALD;NCALD;NCALD	5'UTR;5'UTR;5'UTR;5'UTR;5'UTR;5'UTR;5'UTR;5'UTR		0.0682504	0.00966423	0.000880171
cg16650026	1	1969334				0.0169771	0.00240397	0.000880205
cg05674199	20	32891428	AHCY;AHCY	5'UTR;TSS1500	S_Shore	-0.0347836	0.00492539	0.000880209
cg24329126	1	235324222	RBM34;RBM34;RBM34	Body;Body;Body	N_Shore	-0.0423054	0.005995	0.000883271
cg03052510	1	46111818	RPS15AP10;GPBP1L1	Body;Body		-0.033245	0.00471277	0.000884743
cg23719534	15	101099284			Island	-0.0382466	0.00542546	0.000887497
cg04641975	6	6056488			N_Shore	0.154486	0.021927	0.000889817
cg15753239	19	54406695	PRKCG	Body	N_Shelf	-0.0355454	0.00504693	0.000891276
cg00056011	17	64484627	PRKCA	Body		-0.0231009	0.00328114	0.000892706
cg02758628	4	13544989	NKX3-2	Body	Island	-0.0329393	0.00468495	0.000898363
cg02453653	11	62420979	INTS5	TSS1500	S_Shore	0.017702	0.00251861	0.000899767
cg08586809	17	46518947				-0.0225348	0.0032079	0.000901958
cg00593536	2	139538222	NXPH2	TSS1500	Island	0.136985	0.0195228	0.000906767
cg08604087	6	136594351	BCLAF1;BCLAF1;BCLAF1;BCLAF1	Body;Body;Body;Body		-0.045905	0.00654285	0.000907131
cg21592065	1	50889124	DMRTA2	TSS200	Island	0.0207295	0.00295493	0.000907619
cg03285577	5	3605905			N_Shore	-0.0816617	0.0116796	0.0009217
cg25698935	13	112610681			Island	0.0712204	0.0101872	0.000922075
cg00003994	7	15725862	MEOX2	1stExon		0.0594994	0.00851722	0.000925368
cg21261027	2	215674010	BARD1	Body	Island	0.0192171	0.00275258	0.000927994
cg00847388	4	122730740	EXOSC9;EXOSC9	Body;Body		0.0576052	0.00825178	0.000928315
cg14956305	10	75549205	ZSWIM8;ZSWIM8;ZSWIM8	Body;Body;Body	S_Shelf	-0.0175346	0.00251225	0.000929115
cg18934981	1	248096861			N_Shelf	0.0494823	0.00709127	0.000930168
cg08624680	6	108434970			N_Shore	0.0199816	0.00286357	0.000930207
cg22514231	11	915093	CHID1	TSS200	S_Shelf	-0.0308607	0.00442474	0.000932219
cg16849046	2	224856532	SERPINE2;SERPINE2;SERPINE2;SERPINE2	Body;Body;Body;Body		-0.0146107	0.00209535	0.000933258
cg17774672	7	25898541			Island	0.0165592	0.00237726	0.000937719
cg08138956	20	37464900	PPP1R16B;PPP1R16B	Body;Body	S_Shore	-0.0241039	0.00346175	0.000939431
cg19428318	7	13952843	ETV1;ETV1;ETV1;ETV1;ETV1;ETV1;ETV1;ETV1	Body;Body;Body;Body;Body;Body;Body;Body		-0.0373259	0.00536208	0.000940564
cg13567405	11	94372017				-0.0520808	0.00748185	0.000940646
cg02661879	7	128470614	FLNC;FLNC;FLNC;FLNC	5'UTR;1stExon;1stExon;5'UTR	Island	0.00841431	0.00120986	0.000944487
cg23380466	18	34000128	FHOD3;FHOD3;FHOD3	Body;Body;Body		0.0212068	0.00305305	0.000949929
cg10507307	7	7394652				0.0315655	0.00454584	0.000951351
cg14987787	12	115105220			Island	0.0142996	0.0020599	0.000952578
cg07170501	6	16951123				-0.0360733	0.00519701	0.000953034
cg09725939	20	43284554			S_Shelf	-0.0356611	0.00514023	0.000955256
cg09289651	6	9200396				0.0420543	0.00606339	0.000956446
cg06630241	12	93967711	SOCS2	Body	S_Shore	-0.0469679	0.00677243	0.000956836
cg18642924	17	46608486	HOXB1	TSS1500	S_Shore	-0.0226378	0.00326427	0.000956925
cg02409479	11	20175909			N_Shore	0.0535549	0.00772608	0.000959026
cg11851915	1	44060116	PTPRF;PTPRF	Body;Body	N_Shelf	0.0331598	0.00478814	0.000963033
cg26268693	3	178275138	KCNMB2;KCNMB2;KCNMB2-AS1;KCNMB2-AS1;KCNMB2	TSS1500;TSS1500;Body;Body;5'UTR		0.0171103	0.00247098	0.000963608
cg23310975	8	121455224	MRPL13	Body	N_Shelf	0.0357811	0.0051674	0.000963683
cg25740342	18	61554527	SERPINB2;SERPINB2	TSS1500;TSS1500		-0.0312231	0.00451111	0.000965612
cg24480379	1	151345123	SELENBP1;SELENBP1	5'UTR;1stExon		0.0212538	0.00307091	0.000965842
cg00145303	1	178854226	RALGPS2;RALGPS2;RALGPS2;RALGPS2	ExonBnd;ExonBnd;Body;Body		-0.0310471	0.00448795	0.000967861
cg11301233	19	57932921	ZNF17	3'UTR		-0.0422981	0.00611841	0.00097084
cg27022602	19	42579074	ZNF574	TSS1500	N_Shore	0.0741815	0.0107333	0.000972086
cg14314369	21	37842700	CLDN14;CLDN14;CLDN14;CLDN14	5'UTR;5'UTR;5'UTR;5'UTR		0.0264391	0.00382559	0.000972224
cg18230220	21	46588068	ADARB1;ADARB1;ADARB1;ADARB1;ADARB1;ADARB1;ADARB1;ADARB1	5'UTR;5'UTR;5'UTR;5'UTR;Body;Body;Body;Body		0.050328	0.00728321	0.000972856
cg24453192	1	201437832	PHLDA3;PHLDA3	Body;1stExon	Island	-0.0112107	0.00162283	0.000974156
cg15922692	10	99088967				-0.0305278	0.00442292	0.000978003
cg00707881	14	77571003	KIAA1737	5'UTR		-0.0214277	0.00310476	0.000978413
cg01945501	1	70443019	LRRC7	Body		-0.0271851	0.00393983	0.000979387
cg04271054	3	99595094	FILIP1L;FILIP1L;FILIP1L;MIR548G;CMSS1;FILIP1L;FILIP1L	TSS200;TSS200;TSS200;Body;Body;Body;Body	Island	-0.0101087	0.00146503	0.000979432
cg08890838	12	1752919	WNT5B;WNT5B	Body;Body	N_Shelf	-0.0290923	0.00422098	0.000984457
cg02525939	6	170441337				0.0235546	0.0034178	0.000984842
cg00369811	6	37673597			Island	0.0134562	0.0019526	0.000985036
cg02309029	19	52272839	FPR2;FPR2	Body;Body		-0.0338426	0.00491122	0.0009854
cg00800365	15	90318772	MESP2	TSS1500	N_Shore	-0.030023	0.00435832	0.00098685
cg06273075	16	14397688	MIR193B	TSS200	S_Shore	-0.0360749	0.00523688	0.000986877
cg05638787	15	41062273	DNAJC17;C15orf62;C15orf62	Body;1stExon;5'UTR		0.0552353	0.00801957	0.000987573
cg05887421	15	35839041	ATPBD4;ATPBD4	TSS1500;TSS1500	S_Shore	-0.0207943	0.00301965	0.00098839
cg15632228	1	183439493			N_Shore	0.0160216	0.00232673	0.00098869
cg03621690	6	34080571	GRM4;GRM4;GRM4;GRM4	Body;Body;Body;5'UTR		-0.0647101	0.00940168	0.000990704
cg10771968	3	148573450	CPB1	Body		0.0415954	0.00604708	0.000993508
cg01632300	6	152957223	SYNE1;SYNE1	5'UTR;5'UTR	N_Shore	-0.0208065	0.00302492	0.000993651
cg20065022	6	33168582	SLC39A7;SLC39A7;RXRB	TSS200;TSS200;TSS200	Island	-0.016868	0.00245287	0.000994656
cg22512208	7	2566263	LFNG;LFNG;LFNG;LFNG	Body;Body;Body;Body	S_Shore	-0.0350849	0.00510223	0.00099496
cg15900979	7	140103783	RAB19	TSS200		0.0239429	0.00348422	0.000998012
cg17040285	4	2024574				-0.0686567	0.0100015	0.00100279
cg08774561	22	37263475	NCF4;NCF4	Body;Body		0.035359	0.00515236	0.00100412
cg20340190	17	27950413			S_Shore	-0.0456927	0.0066633	0.00100769
cg04167064	1	46932305			Island	0.0118414	0.0017272	0.00100872
cg08903019	17	42299928			S_Shore	-0.0364835	0.00532164	0.00100882
cg19860684	2	23604258			N_Shelf	0.0731207	0.0106659	0.00100889
cg13942631	10	108197297				-0.0306287	0.00446912	0.00101037
cg01573175	20	62381851	ZBTB46	Body	N_Shore	0.0742384	0.0108332	0.00101073
cg14859667	10	58121125	ZWINT;ZWINT;ZWINT	TSS200;TSS200;TSS200	Island	0.0233404	0.00340722	0.00101248
cg00629612	11	32063009	LOC100506675;LOC100506675	TSS200;TSS200		0.0182122	0.00265945	0.00101396
cg17123539	10	116210169	ABLIM1;ABLIM1;ABLIM1;ABLIM1	Body;Body;Body;Body		-0.0482848	0.00705248	0.00101505
cg24620647	15	86890256	AGBL1	Body		-0.026979	0.00394246	0.00101729
cg19199483	13	111483035				-0.0186529	0.00272747	0.00102023
cg02743546	7	45226550				0.0353296	0.00516684	0.001021
cg10060521	11	118971715	DPAGT1;DPAGT1	Body;ExonBnd	N_Shore	-0.100762	0.0147369	0.00102123
cg25449597	6	36844259	PPIL1;C6orf89	TSS1500;5'UTR	S_Shore	0.0455511	0.00666275	0.00102175
cg02063796	13	84975119	LINC00333	Body		-0.0537782	0.00786742	0.00102252
cg26555614	11	36317889	PRR5L;PRR5L	5'UTR;1stExon		0.0350641	0.00512972	0.00102258
cg08273439	22	50330841			S_Shore	-0.0204653	0.00299626	0.00102614
cg17415033	6	157009149			S_Shore	-0.0313845	0.00459873	0.00103006
cg23713984	19	13930236	ZSWIM4	Body		0.0245894	0.00360478	0.00103232
cg24069602	17	62045522	SCN4A	Body		-0.0182312	0.00267295	0.00103282
cg10478035	13	80919503			S_Shelf	-0.0466398	0.0068408	0.00103471
cg26533764	1	209825731	LAMB3;LAMB3;LAMB3;LAMB3	1stExon;TSS1500;5'UTR;TSS200		-0.0252466	0.0037031	0.00103486
cg03347163	12	119615508	HSPB8	TSS1500		-0.028242	0.00414454	0.00103724
cg27617159	6	97325863				0.0265119	0.00389282	0.0010399
cg22469870	20	56272964	PMEPA1;PMEPA1;PMEPA1;PMEPA1	5'UTR;5'UTR;Body;Body		0.0535806	0.00786867	0.00104067
cg01862523	6	71123290	FAM135A;FAM135A;FAM135A;FAM135A	1stExon;1stExon;5'UTR;5'UTR	Island	-0.0075263	0.00110554	0.00104175
cg14184817	19	45737483	EXOC3L2	TSS200	Island	0.0337957	0.00496474	0.00104223
cg10081084	8	123858181	ZHX2	5'UTR		0.215882	0.0317167	0.00104262
cg06244482	3	188044365	LPP;LPP;LPP	5'UTR;5'UTR;5'UTR		0.0308287	0.0045294	0.00104278
cg00919738	19	17134974	CPAMD8	Body		0.0273257	0.00401497	0.00104307
cg18940113	2	161264053	RBMS1;RBMS1	Body;Body	Island	-0.0140315	0.00206289	0.00104593
cg15804598	17	43224418	HEXIM1	TSS1500	N_Shore	-0.0386076	0.00567628	0.00104614
cg14592399	4	41881933			N_Shore	0.0618303	0.00909365	0.00104776
cg25499044	14	56117204	KTN1;KTN1;KTN1;KTN1;KTN1;KTN1	Body;Body;Body;Body;Body;Body		0.0351919	0.0051769	0.00104875
cg09361941	17	8128471	C17orf68;C17orf44	3'UTR;TSS1500	S_Shore	-0.0309027	0.00454738	0.00105028
cg24885794	7	94286086	SGCE;PEG10;SGCE;PEG10;SGCE	TSS1500;5'UTR;TSS1500;5'UTR;TSS1500	Island	0.0305665	0.00449824	0.00105064
cg24327132	15	72520632	PKM2;PKM2;PKM2	5'UTR;5'UTR;5'UTR	N_Shore	-0.0565017	0.00832243	0.00105498
cg26717992	5	167953248			N_Shelf	-0.036863	0.00543059	0.00105573
cg10956413	22	21057317	TMEM191A	Body	Island	0.0339459	0.00500095	0.00105583
cg19824006	2	200718119			S_Shelf	-0.0563558	0.00830351	0.00105647
cg05869491	6	209763				0.0168413	0.00248197	0.00105758
cg19204437	15	45735155				-0.0300858	0.00443511	0.00105893
cg06723287	2	112813613	TMEM87B	Body	Island	0.0138875	0.00204936	0.00106397
cg10134076	16	24802627	TNRC6A	Body		0.0209712	0.00309497	0.00106442
cg20212592	13	98953564	FARP1;FARP1	Body;Body		-0.0327808	0.00484019	0.00106677
cg02713599	7	55629825	VOPP1	Body		0.0407413	0.00601668	0.00106766
cg04933317	4	39314460	MIR1273H;RFC1;RFC1	Body;Body;Body		-0.049266	0.0072771	0.00106867
cg15695690	10	64523063				0.0397501	0.00587372	0.00107051
cg18138321	20	32206018	CBFA2T2;CBFA2T2;CBFA2T2	Body;Body;Body		-0.04194	0.00619819	0.0010712
cg22707529	6	143999715	PHACTR2;PHACTR2;PHACTR2;PHACTR2	Body;Body;Body;Body	S_Shore	0.0267261	0.00395174	0.00107365
cg27042278	14	91720527	GPR68	TSS1500	S_Shore	-0.0527677	0.0078026	0.00107386
cg13540216	13	100601885	LOC101927437	Body		-0.0370222	0.00547873	0.00107778
cg22486214	17	78930466	RPTOR;RPTOR	Body;Body		0.0203404	0.00301108	0.00107944
cg04560234	1	221910305	DUSP10;DUSP10;DUSP10	TSS200;Body;Body		0.027685	0.00409869	0.00107987
cg24353779	10	102133219	C10orf75	TSS200	Island	-0.00692076	0.00102554	0.00108439
cg16730603	8	27372801	EPHX2;EPHX2;EPHX2;EPHX2	Body;Body;Body;Body		-0.0265095	0.00393064	0.00108741
cg07895132	17	33825172	SLFN12L	Body		0.0437565	0.00648796	0.00108745
cg03255246	6	155469335	TIAM2	Body		-0.0250149	0.00370967	0.00108826
cg24524539	10	118947020				0.0241308	0.00357908	0.00108899
cg10243939	7	96654788	DLX5	TSS1500	S_Shore	0.0184675	0.0027408	0.00109207
cg07631323	2	165577236	COBLL1;COBLL1;COBLL1;COBLL1	Body;Body;Body;Body		0.0254787	0.00378135	0.00109208
cg15001166	16	29938427	KCTD13;KCTD13	TSS1500;TSS1500	S_Shore	-0.0312985	0.00464639	0.0010935
cg02458292	10	75545503	KIAA0913	TSS200	Island	-0.0151802	0.00225501	0.00109671
cg19937493	1	27722051	GPR3	3'UTR	S_Shelf	0.0141741	0.0021069	0.00109992
cg13362320	15	101327580				-0.0426114	0.00633526	0.00110097
cg03681679	16	4748915	ANKS3	Body		-0.0105976	0.0015757	0.00110131
cg22060153	2	101889653	SNORD89	TSS200		0.028505	0.00423898	0.00110216
cg12176579	7	105264417	ATXN7L1;ATXN7L1	Body;Body		0.0414815	0.00617021	0.00110337
cg24333192	6	28603367			S_Shore	0.0340985	0.0050755	0.00110683
cg16099024	18	34201130	FHOD3;FHOD3;FHOD3	Body;Body;Body		-0.0390538	0.00581388	0.00110752
cg14345032	16	49712305	ZNF423;ZNF423	Body;Body		0.00952681	0.00141827	0.00110764
ch.11.1652751R	11	76171117	C11orf30	Body		0.0444807	0.00662236	0.00110797
cg08987206	12	60082189	SLC16A7;SLC16A7;SLC16A7;SLC16A7;SLC16A7	TSS1500;TSS1500;TSS1500;5'UTR;5'UTR		-0.0138426	0.00206168	0.00110988
cg00934800	20	1806293				0.0403255	0.00600782	0.00111143
cg12522160	9	117004202	COL27A1	Body		-0.0366862	0.00546699	0.0011127
cg21163972	1	202114946	ARL8A	TSS1500	S_Shore	-0.0220283	0.00328412	0.00111496
cg00984905	1	95260703	LINC01057	Body		-0.0418495	0.0062411	0.00111652
cg16895710	15	41221338	DLL4	TSS200	Island	-0.0208186	0.00310977	0.00112484
cg24722073	4	41882163			N_Shore	0.00886838	0.00132498	0.00112589
cg23260502	1	200841805	GPR25	TSS1500	N_Shore	0.0317966	0.00475336	0.00112891
cg15914239	5	79393266				-0.0268662	0.00401639	0.00112902
cg00290303	7	105946464				0.0400098	0.00598242	0.00112999
cg04772025	11	68637568				0.0431328	0.00645239	0.0011324
cg06102930	16	14727919	BFAR	5'UTR	S_Shore	0.01403	0.00209928	0.0011336
cg00705295	19	2818678	ZNF554	TSS1500	N_Shore	-0.113586	0.016998	0.0011343
cg00174986	8	22276630	SLC39A14;SLC39A14;SLC39A14;SLC39A14	Body;Body;Body;Body		0.0313834	0.00469672	0.00113456
cg23906786	8	58467884				-0.0623018	0.0093242	0.00113476
cg08471192	9	138046830				-0.0482199	0.00721914	0.00113652
cg03712579	15	73925889	NPTN;NPTN;NPTN;NPTN	TSS200;TSS200;TSS200;TSS200	Island	-0.0106562	0.00159566	0.00113745
cg00509357	6	2767832	WRNIP1;WRNIP1	Body;Body	S_Shore	0.0855523	0.0128171	0.00114008
cg14011327	4	99584961				0.0256041	0.00384012	0.00114584
cg17673594	15	100747764	ADAMTS17	Body		-0.0416745	0.0062552	0.00114988
cg23949630	15	59949678	GTF2A2;GTF2A2	1stExon;5'UTR	Island	-0.0107062	0.00160705	0.00115015
cg22501998	1	38155367	C1orf109	Body	N_Shore	0.00980119	0.00147149	0.00115117
cg15206473	6	35049613	ANKS1A	Body		0.0366875	0.00550884	0.00115196
cg10758229	21	16793973				-0.0211809	0.00318173	0.0011541
cg01027941	3	56951598	ARHGEF3;ARHGEF3	TSS1500;Body		-0.0334298	0.00502185	0.00115423
cg27313842	15	89257871				-0.0435137	0.00653837	0.00115561
ch.2.119267486F	2	119551016				0.00514876	0.000774418	0.00116083
cg12563839	14	91580507	C14orf159;C14orf159;C14orf159;C14orf159;C14orf159;C14orf159;C14orf159;C14orf159;C14orf159	1stExon;1stExon;5'UTR;1stExon;5'UTR;5'UTR;TSS1500;1stExon;5'UTR		-0.0128071	0.00192709	0.00116302
cg27370461	11	111637044	PPP2R1B;PPP2R1B	1stExon;1stExon	Island	0.013098	0.00197139	0.00116442
cg20231613	11	9267666	DENND5A;DENND5A	Body;Body		0.0635466	0.00956659	0.00116563
cg13417824	10	15139785	RPP38;C10orf111;RPP38;RPP38	5'UTR;TSS1500;5'UTR;5'UTR	Island	-0.0219852	0.0033106	0.001167
cg07450633	5	172175321			N_Shore	0.0285811	0.00430449	0.0011678
cg16991298	17	7559144	ATP1B2	Body	S_Shelf	0.0057799	0.00087068	0.00116897
cg21886959	11	78052777	GAB2;GAB2	Body;5'UTR		-0.0260591	0.00392636	0.00117011
cg12378867	5	7827486	ADCY2	3'UTR		0.0318602	0.00480171	0.00117155
cg20447301	7	155572037	RBM33	3'UTR	N_Shore	0.0165635	0.00249684	0.00117266
cg20255713	12	56757753	APOF	TSS1500	S_Shelf	-0.0231694	0.00349297	0.00117319
cg05769073	2	241109648				-0.0113786	0.00171563	0.00117383
cg13351037	8	98784507			N_Shelf	-0.0362504	0.0054664	0.00117452
cg27629384	7	157577757	PTPRN2;PTPRN2;PTPRN2	Body;Body;Body	Island	-0.0473243	0.00713762	0.00117551
cg09748014	2	2661767				0.0155612	0.00234703	0.00117558
cg20459379	7	100485614	SRRT;SRRT;SRRT;SRRT	Body;Body;Body;Body	N_Shore	-0.0325215	0.00490514	0.00117565
cg08532185	3	2992107	CNTN4;CNTN4;CNTN4;CNTN4	Body;Body;Body;Body		0.0203993	0.00307731	0.0011766
cg20311638	20	39831230	ZHX3	Body		-0.0245414	0.00370452	0.00118001
cg15091004	11	46569064	AMBRA1;AMBRA1;AMBRA1;AMBRA1	Body;Body;Body;Body		0.0144555	0.00218278	0.00118181
cg09240683	18	13140132			S_Shelf	-0.0314681	0.00475353	0.0011839
cg09588038	16	2584709			N_Shelf	-0.0232589	0.00351547	0.00118699
cg13382475	4	7896151	AFAP1;AFAP1	5'UTR;5'UTR		0.034103	0.0051554	0.00118793
cg05085414	7	132338277	FLJ40288	Body		0.0400915	0.00606452	0.00119135
cg10093594	1	206858754	MAPKAPK2;MAPKAPK2	1stExon;1stExon	Island	-0.0459587	0.00695304	0.00119215
cg10897311	8	637132	ERICH1;ERICH1	Body;Body	N_Shore	0.136326	0.0206315	0.00119396
cg13572144	2	237412565	IQCA1;IQCA1;IQCA1;IQCA1	TSS1500;Body;Body;Body	N_Shelf	-0.0522638	0.00791174	0.00119545
cg02753379	15	68156581			S_Shore	0.0255142	0.00386384	0.00119753
cg18113467	4	120921536				0.0267872	0.00405714	0.00119823
cg13569017	1	47896686			N_Shelf	-0.0391311	0.0059285	0.00119987
cg01244342	6	32709470	HLA-DQA2	Body		-0.0425304	0.00644384	0.00120016
cg15460516	16	3070249	TNFRSF12A	TSS200	Island	0.0308723	0.00467859	0.00120143
cg07540860	22	20187797	LOC284865	Body		-0.0216369	0.00327914	0.00120165
cg12551813	1	200781121	CAMSAP1L1	Body		-0.0348918	0.00528851	0.00120223
cg05417035	2	18150633				-0.0356955	0.00541049	0.0012024
cg24343605	13	75019549				0.0847389	0.0128446	0.00120256
cg21633159	5	110688766	CAMK4	Body		-0.0274771	0.00416657	0.00120472
cg05729984	4	8430440	ACOX3;ACOX3	5'UTR;5'UTR	Island	-0.0458057	0.00695203	0.0012096
cg15054077	19	13124215	NFIX	Body	Island	0.0157122	0.00238531	0.00121107
cg11813389	2	10143619				0.0151183	0.00229571	0.00121242
cg06813761	11	13139454				-0.0331914	0.00504201	0.00121451
cg11195884	12	105132660	CHST11;CHST11	Body;Body		-0.0229176	0.00348203	0.00121559
cg08964435	20	32382851			S_Shelf	0.0150055	0.00228005	0.00121597
cg24460640	6	117622263	ROS1	Body		-0.0103195	0.00156862	0.00121811
cg18709479	1	147142473	ACP6;ACP6	5'UTR;1stExon	Island	-0.0112774	0.00171486	0.00122014
cg12557168	7	99630979	ZKSCAN1	Body		-0.0208882	0.00317634	0.00122023
cg25001831	7	622212	PRKAR1B;PRKAR1B;PRKAR1B;PRKAR1B;PRKAR1B;PRKAR1B	Body;Body;Body;Body;Body;Body		-0.0234649	0.00356884	0.00122128
cg02621442	15	45828908	HMGN2P46	Body		-0.0310943	0.00472924	0.0012213
cg19831967	2	317929			S_Shelf	0.0274469	0.00417573	0.00122295
cg20836619	17	53250026				-0.042764	0.00650652	0.00122334
cg04202331	15	91438729	FES;FES;FES;FES	Body;Body;Body;Body		-0.023102	0.00351504	0.00122347
cg09715499	7	100818038	C7orf52	Body	S_Shore	-0.0425769	0.00647855	0.00122378
cg12210527	12	121790694	ANAPC5;ANAPC5	5'UTR;TSS1500	S_Shore	0.0204026	0.00310636	0.00122717
cg11967546	6	27655170			N_Shore	0.0129594	0.00197315	0.00122726
cg11001844	15	58357230	ALDH1A2;ALDH1A2;ALDH1A2	5'UTR;Body;Body	N_Shore	-0.0286161	0.00435719	0.00122752
cg05555876	8	54935915	TCEA1;TCEA1;TCEA1;TCEA1	TSS1500;TSS1500;TSS1500;TSS1500	S_Shore	-0.0451281	0.00687188	0.00122796
cg03030345	16	56485391	NUDT21;OGFOD1	TSS200;TSS200	Island	0.0133058	0.00202681	0.00122983
cg12847584	20	42839925	C20orf111	TSS1500	S_Shore	-0.0179546	0.00273593	0.00123183
cg15175143	2	139538356	NXPH2	TSS1500	Island	0.359817	0.0548381	0.00123275
cg11080307	9	126031750	STRBP;STRBP;STRBP	TSS1500;TSS1500;TSS1500	S_Shore	-0.0349487	0.00533374	0.00124052
cg05108886	15	68885082	CORO2B	Body		-0.0246299	0.00376034	0.00124265
cg21159639	17	32273604	ASIC2	Body		-0.0374441	0.00571737	0.00124329
cg15852731	22	44208246	EFCAB6;EFCAB6	TSS200;TSS200	Island	0.0100049	0.00152942	0.00124986
cg11898246	21	43817249	TMPRSS3;TMPRSS3;TMPRSS3;TMPRSS3	TSS1500;TSS1500;TSS1500;TSS1500		-0.024491	0.00374419	0.00125032
cg21413736	14	23819055	SLC22A17;SLC22A17;SLC22A17;SLC22A17	Body;Body;Body;5'UTR	N_Shelf	-0.0319421	0.00488462	0.00125184
cg04214866	16	1021098	LMF1	TSS200	Island	-0.0203012	0.003106	0.00125464
cg12137206	10	113943397	GPAM	5'UTR	Island	0.0148577	0.00227363	0.00125581
cg08339434	15	63539071	RAB8B	Body		0.0278862	0.00426756	0.00125609
cg04679383	1	42046472	HIVEP3;HIVEP3	Body;Body		-0.0158552	0.00242718	0.00125794
cg05002314	20	54978854	CSTF1;CSTF1;CSTF1	3'UTR;3'UTR;3'UTR	S_Shore	0.0238848	0.00365681	0.00125859
cg09035938	1	35347799	DLGAP3	Body	N_Shelf	0.022402	0.00343197	0.00126224
cg06979157	12	50594643	LIMA1;LIMA1;LIMA1;LIMA1;LIMA1	1stExon;5'UTR;Body;Body;Body		-0.026529	0.00406429	0.00126233
cg13137176	2	287993	FAM150B	5'UTR	Island	0.0147093	0.00225428	0.00126432
cg21415286	5	93954464	ANKRD32;ANKRD32;C5orf36;C5orf36	1stExon;5'UTR;TSS200;TSS200	Island	0.0341413	0.00523368	0.00126582
cg24555973	8	144331278	ZFP41;ZFP41	5'UTR;5'UTR	N_Shore	-0.0284918	0.0043681	0.00126641
cg08947335	7	2558826	LFNG;LFNG;LFNG;LFNG	TSS1500;TSS1500;Body;Body	Island	0.0178292	0.00273542	0.00127066
cg01672943	14	37125292	PAX9	TSS1500	Island	-0.00963209	0.00147818	0.00127219
cg03522824	3	119187686	KTELC1;KTELC1	TSS200;TSS200	N_Shore	0.0250698	0.00384781	0.00127295
cg03887906	1	208135621			N_Shore	0.0952556	0.0146242	0.00127454
cg23946695	6	1609223	FOXC1	TSS1500	Island	0.0105018	0.00161239	0.00127484
cg17261096	5	151986804				-0.0643426	0.00988286	0.00127722
cg15230258	7	158702542	WDR60	Body		0.0223076	0.00343125	0.00128546
cg06626556	3	41288394	ULK4	3'UTR		0.0317428	0.00488543	0.00128895
cg24953506	1	12079889	MIIP	5'UTR	Island	0.0128977	0.00198554	0.00129042
cg08706317	8	57350090			N_Shore	-0.026014	0.00400555	0.00129161
cg03397307	12	3862423	EFCAB4B;EFCAB4B;EFCAB4B	TSS200;TSS200;TSS200	Island	0.0147288	0.00226935	0.0012954
cg20073681	16	4674013	MGRN1;MGRN1;MGRN1;MGRN1;MGRN1	TSS1500;TSS1500;TSS1500;TSS1500;TSS1500	N_Shore	-0.0464157	0.00715175	0.00129558
cg00146247	13	42516684	VWA8;VWA8	Body;Body		0.0431866	0.00665445	0.00129579
cg15128633	13	44770082				-0.0398687	0.00614393	0.00129648
cg01732397	9	138392339	C9orf116;C9orf116;MRPS2;MRPS2;MRPS2;MRPS2;MRPS2	TSS1500;TSS1500;TSS200;TSS200;TSS200;TSS200;TSS200	Island	-0.0158177	0.00243786	0.00129717
cg12766556	5	137803369	EGR1	Body	S_Shore	0.0381249	0.00587603	0.00129732
cg22716599	1	171840300	DNM3;DNM3	Body;Body		-0.0505861	0.00779818	0.0012985
cg04945945	17	76129402	TMC8;TMC6	Body;TSS1500	S_Shore	-0.0447439	0.00690007	0.00130064
cg15903819	15	99497082	IGF1R	Body	N_Shelf	0.0391503	0.00603788	0.00130103
cg16983779	6	154460967	OPRM1	Body		-0.0521575	0.00804865	0.00130454
cg23362473	20	4680742	PRNP;PRNP;PRNP;PRNP;PRNP	3'UTR;3'UTR;3'UTR;3'UTR;3'UTR		0.0333167	0.0051443	0.00130807
cg01877366	8	141301482	TRAPPC9;TRAPPC9	Body;Body		0.0488321	0.00754016	0.00130822
cg00146168	7	87811159	ADAM22;ADAM22;ADAM22;ADAM22;ADAM22	Body;Body;Body;Body;Body		0.0339482	0.00524283	0.00130923
cg23749739	3	183979443	ECE2;CAMK2N2	Body;TSS200	Island	0.0118481	0.0018305	0.00131158
cg22123777	1	44874349	RNF220	5'UTR	S_Shore	-0.0263659	0.00407421	0.00131269
cg15408996	3	37056402	MLH1;MLH1;MLH1;MLH1;MLH1;MLH1;MLH1	Body;Body;Body;Body;Body;Body;Body		-0.0346913	0.00536077	0.00131276
cg08390209	9	22005563	CDKN2BAS;CDKN2B;CDKN2B	Body;3'UTR;3'UTR	N_Shore	0.0237709	0.00367361	0.0013133
cg04904468	10	81202867	ZCCHC24	Body	N_Shore	0.0733529	0.0113423	0.00131659
cg14766461	15	41147829	SPINT1;SPINT1;SPINT1	Body;Body;Body		-0.0320519	0.00495649	0.00131707
cg26910511	19	39799037	LRFN1	Body	Island	0.104061	0.016093	0.00131744
cg26993965	18	76617016			Island	-0.0725841	0.0112287	0.00131936
cg27189533	16	87312115				-0.0162657	0.00251724	0.00132164
cg18300555	5	78857501				-0.0564919	0.00874307	0.001322
cg24290299	12	121813316				0.0464533	0.00719168	0.00132388
cg09181496	2	220497702	SLC4A3;SLC4A3;SLC4A3	Body;Body;Body		-0.0192451	0.0029799	0.00132481
cg05133155	14	63921346	PPP2R5E;PPP2R5E;PPP2R5E;PPP2R5E;PPP2R5E;PPP2R5E	Body;Body;Body;Body;5'UTR;5'UTR		0.020155	0.00312163	0.00132645
cg04504986	12	72057638	ZFC3H1;THAP2;ZFC3H1	5'UTR;TSS200;1stExon	Island	-0.00741819	0.00114964	0.00133011
cg14612896	8	134309488	NDRG1;NDRG1;NDRG1;NDRG1;NDRG1;NDRG1;NDRG1;NDRG1	1stExon;1stExon;1stExon;1stExon;5'UTR;5'UTR;5'UTR;5'UTR	Island	-0.00937448	0.00145445	0.00133691
cg26146732	14	70690454				0.520238	0.0807246	0.00133765
cg01924292	12	1815334	ADIPOR2	5'UTR		0.0666762	0.0103488	0.00133923
cg04311961	1	77547505				-0.0138089	0.00214384	0.00134086
cg21325154	4	141490354	UCP1	TSS1500	Island	0.0100312	0.00155835	0.00134478
cg06924081	15	69791774				0.0171838	0.00266954	0.00134484
cg14350958	8	2752736				-0.0229764	0.00356952	0.00134499
cg08500818	16	68001756	SLC12A4;SLC12A4;SLC12A4;SLC12A4	TSS1500;Body;Body;Body	N_Shore	-0.0511623	0.00795016	0.00134637
cg13828839	11	117747166	FXYD6;FXYD6;FXYD6;FXYD6;FXYD6	5'UTR;5'UTR;5'UTR;5'UTR;5'UTR	Island	0.0154456	0.00240161	0.00135021
cg05633300	10	133741080				0.0285114	0.00443358	0.00135073
cg08474669	11	64529198	PYGM;PYGM	TSS1500;TSS1500	N_Shelf	0.043128	0.00671266	0.00135639
cg00885788	4	19750829				-0.041885	0.00651923	0.00135642
cg17716141	20	58330437	PHACTR3;PHACTR3;PHACTR3;PHACTR3;PHACTR3;PHACTR3;PHACTR3;PHACTR3;PHACTR3;PHACTR3;PHACTR3;PHACTR3	ExonBnd;ExonBnd;ExonBnd;ExonBnd;ExonBnd;ExonBnd;Body;Body;Body;Body;Body;Body		0.0303592	0.00472559	0.00135682
cg16425057	17	6801554	ALOX12P2	Body	S_Shelf	-0.0256967	0.00400127	0.00135902
cg25113407	3	134051226				0.0136072	0.00211953	0.00136113
cg23564028	16	65156145	CDH11;CDH11	TSS200;TSS200	Island	0.0101546	0.0015818	0.00136142
cg01822600	1	245751692	KIF26B	Body	N_Shore	0.0546823	0.00852051	0.00136325
cg16504791	1	209826234	LAMB3;LAMB3	TSS1500;TSS1500		-0.0276131	0.00430412	0.00136539
cg20999737	1	110766381	KCNC4;KCNC4;KCNC4	Body;Body;Body	S_Shore	-0.016787	0.00261721	0.00136675
cg15825293	14	97432390				0.0138815	0.00216573	0.00137109
cg16852023	10	135127176	TUBGCP2	TSS1500	S_Shelf	-0.0217365	0.00339288	0.00137412
cg25204764	1	24995933	SRRM1	Body		-0.0423645	0.00661319	0.00137453
cg12072690	13	113750944	MCF2L;MCF2L	Body;Body	Island	-0.035077	0.0054766	0.00137568
cg20960456	9	99258799			Island	0.024151	0.00377081	0.00137585
cg04910277	8	1620928	DLGAP2	Body	S_Shelf	0.0251346	0.0039244	0.00137588
cg17894069	3	12885666			S_Shelf	-0.0270414	0.00422282	0.00137691
cg10357055	14	77328320	LRRC74A	Body		-0.0189559	0.00296059	0.00137776
cg25888621	12	132512700	EP400	Body	N_Shore	0.0335596	0.00524216	0.00137863
cg15856599	14	42074503			N_Shore	-0.0159926	0.00249822	0.0013789
cg19806750	19	49016934	LMTK3	TSS1500	Island	-0.0188106	0.00293928	0.00138069
cg14485021	6	7135522	RREB1;RREB1;RREB1;RREB1	5'UTR;5'UTR;5'UTR;5'UTR		-0.0453312	0.00708547	0.00138264
cg14442408	21	33785412	C21orf63	Body	Island	-0.0633633	0.0099089	0.00138576
cg17324818	2	165566303	COBLL1;COBLL1;COBLL1;COBLL1	Body;Body;Body;Body		0.0436565	0.00682849	0.00138703
cg02449336	7	143805356	OR2A2	TSS1500		0.020743	0.00324566	0.00138927
cg05432102	22	20103283	RANBP1;TRMT2A;TRMT2A;TRMT2A;TRMT2A;TRMT2A;TRMT2A;MIR6816	TSS200;ExonBnd;ExonBnd;ExonBnd;Body;Body;Body;TSS1500	N_Shore	0.0374874	0.00586913	0.00139301
cg12047174	2	70175653				-0.0508456	0.00796546	0.00139693
cg09422970	17	43870537	CRHR1;CRHR1;MGC57346-CRHR1;MGC57346-CRHR1;CRHR1;CRHR1;CRHR1;CRHR1	5'UTR;5'UTR;5'UTR;5'UTR;Body;Body;Body;Body		0.0660918	0.0103624	0.00140212
cg02506248	12	130502267				-0.0286536	0.00449399	0.00140417
cg18464080	15	62351932	VPS13C;VPS13C;VPS13C;VPS13C	Body;Body;Body;Body	N_Shore	-0.0240884	0.00377864	0.00140526
cg12821435	8	42398354	SMIM19;SMIM19;SMIM19;SMIM19;SLC20A2	5'UTR;5'UTR;5'UTR;5'UTR;TSS1500	S_Shore	-0.0470735	0.007385	0.00140595
cg08156531	17	42993050	GFAP;GFAP	TSS200;TSS200	S_Shelf	-0.0191873	0.00301058	0.00140686
cg21242722	6	41256449				0.0683675	0.010733	0.0014103
cg13896687	11	66233504	PELI3;PELI3;PELI3;PELI3	TSS1500;TSS1500;TSS1500;TSS1500	N_Shore	-0.0413814	0.0064992	0.00141302
cg15015119	5	41587896				0.0154171	0.00242337	0.00141836
cg00895303	8	96243446				0.0156905	0.00246676	0.00141945
cg13409704	22	22012495			Island	-0.0171444	0.00269671	0.00142271
cg27289104	14	50319271	SDCCAG1	Body	N_Shore	-0.0106751	0.00167935	0.00142356
cg08076807	17	80255910				-0.0186076	0.00292794	0.00142509
cg01115990	16	2770901	PRSS27	TSS1500	N_Shore	-0.015365	0.00241794	0.00142569
cg10710951	9	20280412				-0.0304405	0.00479077	0.00142631
cg25927516	19	52383388	ZNF577;ZNF577;ZNF577	Body;Body;Body		0.0209064	0.00329086	0.00142746
cg18430465	8	116422845	TRPS1	3'UTR		-0.0923017	0.0145301	0.00142788
cg03839457	19	12731460	ZNF791	Body		0.0291051	0.00458571	0.00143352
cg07912040	19	42570265	GRIK5;GRIK5	TSS1500;TSS1500		-0.0325331	0.00512641	0.00143426
cg19864808	6	31938773	STK19;STK19;STK19;DOM3Z	TSS200;TSS1500;TSS1500;Body	N_Shore	0.0206351	0.00325192	0.00143494
cg10635645	12	12938397	APOLD1;APOLD1	Body;TSS200	N_Shore	-0.0227097	0.00357991	0.00143686
cg16326743	5	176522599	FGFR4;FGFR4;FGFR4	Body;Body;Body	S_Shore	-0.0447696	0.00705826	0.00143765
cg02595497	3	16850460				-0.042845	0.00675609	0.00143887
cg12581730	6	170599861	DLL1	TSS200	Island	0.0210101	0.00331403	0.00144087
cg09580859	8	144601800	ZC3H3	Body	Island	0.0212005	0.00334479	0.00144228
cg07704580	17	31324803	SPACA3	3'UTR		0.0200196	0.00315876	0.00144284
cg20858341	20	49547896	ADNP;ADNP	TSS1500;TSS1500	N_Shore	0.0171269	0.00270234	0.00144286
cg03494723	19	30373908				-0.0473252	0.00746835	0.00144393
cg05079767	22	37770944	ELFN2	Body	Island	-0.0292455	0.00461867	0.00144884
cg16758581	1	100315911	AGL;AGL;AGL;AGL;AGL;AGL	TSS1500;1stExon;5'UTR;TSS200;TSS200;TSS200	Island	0.0089805	0.0014186	0.00145036
cg09718971	10	103901090	PPRC1;PPRC1;PPRC1	Body;Body;Body		0.0203925	0.00322504	0.00145802
cg15431703	8	32505269	NRG1;NRG1;NRG1;NRG1;NRG1;NRG1;NRG1;NRG1;NRG1;NRG1;NRG1;NRG1;NRG1;NRG1;NRG1;NRG1	Body;Body;Body;Body;Body;Body;Body;Body;Body;Body;Body;Body;1stExon;Body;Body;Body		-0.0573022	0.00906352	0.00145894
cg20105297	5	150544239				-0.0864422	0.0136788	0.00146192
cg05278651	1	220533602				-0.0246081	0.00389418	0.00146217
cg03051439	6	143771611	ADAT2;PEX3	Body;TSS1500	Island	0.0142484	0.00225486	0.00146243
cg09834351	15	64679809	TRIP4;KIAA0101	TSS200;Body	N_Shore	-0.0186373	0.00294955	0.00146272
cg05085368	9	125980115	STRBP;STRBP;STRBP	Body;5'UTR;5'UTR		-0.0579965	0.00917872	0.00146283
cg13812299	8	81421774	ZBTB10;ZBTB10;ZBTB10	Body;Body;Body		0.0403876	0.00639487	0.00146591
cg03521652	1	874601	SAMD11	Body	N_Shore	-0.0546086	0.00864818	0.00146714
cg19248676	12	115135926			Island	0.0157359	0.00249244	0.00146818
cg06626733	17	2796878	RAP1GAP2;RAP1GAP2	Body;Body		0.0313216	0.00496253	0.00147013
cg20070597	11	85779863	PICALM;PICALM;PICALM;PICALM;PICALM;PICALM;PICALM	1stExon;1stExon;1stExon;5'UTR;5'UTR;5'UTR;5'UTR	Island	0.0214456	0.00339821	0.00147092
cg22266085	15	43018415	CDAN1	Body		-0.020759	0.00329046	0.00147305
cg23286992	1	18861627				-0.06707	0.0106311	0.00147307
cg25151803	2	242677058	D2HGDH	Body	S_Shore	-0.0263305	0.00417479	0.00147497
cg19806833	8	10529501	C8orf74	TSS1500		0.0158082	0.00250978	0.00148386
cg27541374	17	58042493	RNFT1	TSS1500	S_Shore	-0.0129962	0.00206463	0.00148808
cg08883213	19	55728836			S_Shore	-0.157015	0.0249481	0.00148919
cg19901539	13	112158961				-0.0557089	0.00885677	0.00149312
cg11703759	1	31403193				-0.0167166	0.00265822	0.00149458
cg15546356	2	10795765	NOL10;NOL10;NOL10;NOL10	Body;Body;Body;Body		0.024142	0.00383997	0.00149631
cg24855950	7	155967513				0.031394	0.00499373	0.00149666
cg22348923	2	136624018	MCM6	Body		-0.041946	0.00667471	0.0014992
cg14499532	17	74136758	FOXJ1	5'UTR	Island	0.0228731	0.00364003	0.00149981
cg23767029	16	15752984	NDE1;NDE1	5'UTR;5'UTR		-0.0424395	0.00675442	0.00150039
cg09103234	12	131529886	GPR133	Body	Island	0.0401059	0.00638366	0.00150108
cg20311261	2	30144838	ALK	TSS1500	S_Shore	0.0158953	0.00253062	0.00150258
cg09008063	16	25026527	ARHGAP17;ARHGAP17	Body;Body	Island	0.0142271	0.00226515	0.00150293
cg03618705	5	5268391	ADAMTS16	Body		-0.032097	0.00511041	0.00150309
ch.11.1299542F	11	65056397	POLA2	Body		0.0103436	0.00164732	0.00150489
cg02364279	16	2132527	TSC2;TSC2;TSC2	Body;Body;Body	N_Shore	0.0108633	0.00173021	0.00150537
cg14405996	10	6244684	PFKFB3;PFKFB3	TSS200;Body	Island	0.0156791	0.00249738	0.00150581
cg08420981	10	105490520	SH3PXD2A	Body		-0.027888	0.00444468	0.00150987
cg12845451	6	159884463				-0.0275796	0.00439683	0.00151189
cg09571082	6	14549941				0.042753	0.00681786	0.00151393
cg15834294	16	12009842	GSPT1;GSPT1;GSPT1	TSS200;TSS200;5'UTR	Island	0.00495098	0.000790361	0.00152106
cg04287203	10	33496604	NRP1;NRP1;NRP1;NRP1;NRP1;NRP1	Body;Body;Body;Body;Body;Body		0.065942	0.0105287	0.00152233
cg21155564	6	33393117	SYNGAP1	Body	N_Shore	0.0221304	0.0035335	0.00152236
cg02239968	15	53090232			S_Shelf	-0.0284658	0.00454883	0.00152808
cg22119123	5	169832818	CTD-2270F17.1;KCNIP1	Body;Body		-0.0242999	0.00388312	0.00152808
cg18137135	11	34163358	NAT10;NAT10;NAT10;NAT10	ExonBnd;ExonBnd;Body;Body		-0.00694932	0.00111067	0.00152911
cg01459673	8	95907442	CCNE2;CCNE2	1stExon;5'UTR	Island	0.0106193	0.00169725	0.00152923
cg11465931	17	60731885	MRC2	Body	S_Shore	-0.0228179	0.00364751	0.00153036
cg21658839	3	168269695	MIR551B;C3orf50	Body;Body		0.0478024	0.00764238	0.00153129
cg04330326	19	2770448	SGTA	5'UTR	N_Shelf	-0.0203324	0.00325068	0.00153139
cg17480145	1	11994695	PLOD1	TSS200	Island	-0.0302172	0.00483148	0.00153205
cg17913347	2	98357103				0.0792842	0.0126811	0.00153437
cg04158878	1	54946918				-0.0331813	0.00531016	0.00153824
cg14205131	9	86323672	UBQLN1;UBQLN1	TSS1500;TSS1500	S_Shore	0.015993	0.00256061	0.00154142
cg05225431	5	54604207	SKIV2L2;DHX29	Body;TSS1500	S_Shore	0.0462157	0.00739988	0.00154177
cg03350370	6	53115267				-0.0327106	0.00524041	0.00154564
cg05109931	11	64591842	CDC42BPG	3'UTR	N_Shelf	0.0316764	0.00507616	0.00154761
cg07360150	7	70226615	AUTS2;AUTS2	Body;Body		0.02317	0.00371326	0.0015481
cg00671224	12	10770150			S_Shelf	-0.0294795	0.00472654	0.00155121
cg03082108	16	12071430	RUNDC2A	Body	S_Shore	-0.0489317	0.00784563	0.00155144
cg18480071	13	99964811	UBAC2;UBAC2;UBAC2;MIR548AN	Body;Body;Body;Body		0.0945756	0.0151709	0.0015546
cg23028496	11	69346576				0.0220374	0.00353624	0.001557
cg05515072	11	45231326	PRDM11	Body	N_Shelf	0.0178061	0.00285874	0.00156063
cg18715236	12	19557038				0.0450136	0.00723029	0.00156396
cg11840152	20	62251242	GMEB2	5'UTR		-0.0347629	0.00558445	0.00156481
cg14862787	7	28507879	CREB5;CREB5;CREB5	5'UTR;5'UTR;Body		-0.0393464	0.00632217	0.00156641
cg19474015	5	126129089	LMNB1;LMNB1	5'UTR;Body		-0.0675708	0.0108597	0.001568
cg15784913	19	2900708	ZNF57	TSS200	Island	-0.0121003	0.001945	0.00156906
cg10026995	11	1475820	BRSK2	Body		-0.0494083	0.00794528	0.00157206
cg24890169	15	102177976	TM2D3;TM2D3	Body;Body		0.0437994	0.00704396	0.0015727
cg19124036	3	116164242	LSAMP;LSAMP	5'UTR;1stExon		0.0157875	0.00253905	0.00157285
cg16020410	1	162530939	UAP1	TSS1500	Island	-0.0259847	0.00418124	0.00157661
cg08643154	5	139251394	NRG2;NRG2;NRG2;NRG2;NRG2	Body;Body;Body;Body;Body		0.0354773	0.00570919	0.00157721
cg09113474	6	1601369			N_Shore	-0.102666	0.016523	0.00157783
cg18095720	14	50160168	KLHDC1	Body	Island	0.012066	0.00194213	0.00157869
cg01409971	14	70014662			Island	0.015211	0.00244852	0.00157917
cg12812167	1	155054054	EFNA3	Body	Island	-0.0322178	0.0051866	0.00157988
cg20071949	7	129691449	ZC3HC1	TSS1500	S_Shore	0.066246	0.0106685	0.00158246
cg26746010	14	61191674	SIX4	TSS1500	S_Shore	-0.0845726	0.0136257	0.00158549
cg25233302	10	11911721	C10orf47	Body	Island	0.0166769	0.00268777	0.00158792
cg23963397	2	98350651	ZAP70;ZAP70	Body;TSS1500	N_Shore	0.0401514	0.00647351	0.0015906
cg19925653	13	51796887	FAM124A	Body	Island	0.0278031	0.00448291	0.00159105
cg02440791	2	95950514	PROM2;PROM2;PROM2	Body;Body;Body		-0.0268609	0.00433208	0.00159285
cg17220690	10	6309252				0.0415314	0.00669995	0.00159483
cg06214857	3	130158835	COL29A1;COL29A1	Body;Body		0.0398831	0.00643444	0.00159527
cg09590389	8	145635443	CPSF1	TSS1500	S_Shore	-0.0784618	0.0126658	0.00159947
cg12030054	4	174074270				-0.0581855	0.00939337	0.0016
cg12803428	11	124993670				-0.0465712	0.00752043	0.00160195
cg04645179	3	152901024				0.0157969	0.0025513	0.00160301
cg14069333	2	16443899				-0.0222418	0.00359225	0.00160313
cg22545831	18	902172			N_Shelf	0.0574417	0.00927929	0.00160466
cg04549076	11	57157508	PRG2	5'UTR		-0.0343461	0.00554911	0.00160562
cg16915891	16	24442338				-0.0473104	0.00764405	0.00160599
cg00557924	15	70015702				-0.0333563	0.00538974	0.00160635
cg05118157	2	128820845				-0.0386128	0.00624091	0.00160848
cg13957198	7	559649	PDGFA;PDGFA	TSS200;TSS200	Island	-0.00998574	0.00161409	0.00160897
cg22971402	6	33993822	GRM4	Body	N_Shelf	0.0352127	0.00569208	0.0016094
cg22811634	3	31148190				0.0406891	0.00658242	0.00161501
cg07119912	12	57976895	KIF5A;KIF5A	ExonBnd;Body		0.0311586	0.00504074	0.00161516
cg19546781	16	57438715	CCL17;CCL17	1stExon;5'UTR		-0.0212544	0.0034394	0.00161713
cg14856220	10	123353500	FGFR2;FGFR2;FGFR2;FGFR2;FGFR2;FGFR2;FGFR2;FGFR2;FGFR2;FGFR2	TSS200;TSS200;5'UTR;5'UTR;1stExon;5'UTR;5'UTR;5'UTR;5'UTR;5'UTR	N_Shelf	0.0522544	0.00845749	0.00161854
cg26359865	19	49553782	CGB8	TSS1500		-0.0337878	0.00547477	0.00162674
cg07015749	1	6085995	KCNAB2;KCNAB2	TSS1500;TSS1500	N_Shore	-0.112167	0.0181816	0.00162941
cg24622589	3	58613446				-0.0303398	0.00491976	0.00163224
cg26070281	14	21560028	ZNF219;ZNF219;ZNF219	Body;Body;Body	Island	-0.0089924	0.00145856	0.00163421
cg25571019	20	44516272	C20orf165	TSS200	N_Shelf	-0.0551067	0.0089387	0.00163458
cg06773888	6	39867871	DAAM2;DAAM2;DAAM2;DAAM2	ExonBnd;ExonBnd;Body;Body	N_Shore	-0.0183172	0.00297272	0.00163837
cg20068202	2	236685287	AGAP1;AGAP1;AGAP1	Body;Body;Body		-0.0181203	0.0029409	0.00163873
cg23640019	11	75526909	UVRAG	Body	Island	-0.0210979	0.00342495	0.00164043
cg25145687	11	1606664	HCCA2;KRTAP5-1;LOC338651	Body;TSS200;Body		0.0598367	0.00971655	0.00164264
cg17498811	1	39391925	RHBDL2;RHBDL2	Body;5'UTR		0.0516757	0.00839294	0.00164406
cg17658583	2	236945747	AGAP1;AGAP1	Body;Body		-0.0414206	0.0067302	0.0016472
cg09513708	10	71408454				0.0584278	0.00949386	0.00164739
cg15454486	2	192543810	OBFC2A;OBFC2A	Body;Body	S_Shore	-0.0537409	0.00873431	0.0016491
cg11423130	13	112630656			Island	-0.0385575	0.00626855	0.0016514
cg10233913	1	17446162	PADI2	TSS1500	S_Shore	-0.0252605	0.00410957	0.00165648
cg08751389	17	7934850				-0.034359	0.00559011	0.00165691
cg22752869	11	372999	B4GALNT4	Body	N_Shelf	0.0106337	0.00173045	0.00165849
cg03300805	3	127266751			Island	0.0113291	0.00184383	0.00165939
cg18372196	6	52387915	TRAM2	Body		0.0203408	0.00331128	0.00166117
cg03124231	4	174255570	HMGB2;HMGB2;HMGB2;HMGB2	TSS1500;1stExon;TSS200;5'UTR	Island	-0.0105909	0.00172482	0.00166431
cg14242252	16	29807265	KIF22;KIF22;KIF22	5'UTR;Body;5'UTR		-0.0423281	0.0068945	0.00166541
cg13735645	4	7289482	SORCS2	Body		0.0940815	0.0153245	0.00166553
cg03369089	2	219825606	CDK5R2	1stExon	Island	0.0277448	0.00452002	0.00166688
cg13823585	6	33381882	PHF1;PHF1;PHF1	Body;Body;Body	N_Shelf	0.0247151	0.0040278	0.00166939
cg08498406	8	27306846	PTK2B;PTK2B;PTK2B;PTK2B	Body;Body;Body;Body		0.0227259	0.00370532	0.00167285
cg15768462	7	46851306				0.0375399	0.00612257	0.0016752
cg04165428	19	33556068	RHPN2	TSS1500	Island	-0.0131465	0.00214426	0.00167569
cg09511024	10	63151255				0.0211131	0.00344472	0.00167799
cg16132033	17	44292685	KANSL1	5'UTR		-0.0275109	0.00448874	0.00167832
cg09075844	5	1245902	SLC6A18	Body	Island	-0.103878	0.0169541	0.00168065
cg17079806	17	114061	RPH3AL	Body	Island	0.0291526	0.00475846	0.00168127
cg20964588	10	35173716				-0.0465667	0.00760274	0.00168309
cg02711042	20	52346417				0.0397468	0.00649031	0.00168429
cg00273754	6	14305310				-0.0292449	0.00477794	0.00168826
cg13908274	11	119526843	PVRL1	Body		0.0400897	0.00655007	0.00168864
cg27359308	2	122043034	TFCP2L1	TSS1500	Island	-0.0214279	0.0035012	0.00168908
cg13599258	12	111589453	CUX2	Body		0.0383055	0.00625949	0.00168977
cg09729866	11	61665465	RAB3IL1	3'UTR		-0.0864005	0.0141188	0.00168987
cg13332525	6	99949744	USP45	Body		0.0542921	0.00887317	0.0016909
cg27206379	9	15744459	CCDC171	Body		0.0352723	0.00576633	0.00169306
cg16276982	15	29968032			S_Shore	-0.155132	0.0253686	0.00169534
cg23618713	14	70690287				0.623439	0.101988	0.00169815
cg15923669	1	203767454	ZC3H11A;ZBED6	5'UTR;1stExon	S_Shelf	0.0320741	0.00524947	0.00170176
cg24301690	3	128712676	KIAA1257	5'UTR	Island	0.0304463	0.004984	0.00170321
cg06877258	19	31597116				0.0354863	0.00581073	0.00170543
cg21910709	5	893665	BRD9;BRD9;BRD9;TRIP13;TRIP13	TSS1500;TSS1500;TSS1500;Body;Body	S_Shore	-0.0660678	0.0108183	0.00170543
cg14924913	16	67570305	FAM65A;FAM65A;FAM65A;FAM65A	TSS1500;5'UTR;5'UTR;Body	N_Shore	0.0191365	0.00313541	0.00171008
cg17903879	4	74124971	ANKRD17;ANKRD17	TSS1500;TSS1500	Island	-0.00811028	0.00132909	0.00171158
cg05675514	6	22026015	FLJ22536	Body		-0.0217315	0.00356161	0.00171227
cg14365894	10	133941077	JAKMIP3	Body	S_Shelf	0.0297049	0.00486949	0.00171403
cg00413510	18	56133659				-0.125369	0.0205534	0.00171471
cg19802185	12	24103906	SOX5;SOX5;SOX5;SOX5;SOX5	TSS1500;1stExon;5'UTR;5'UTR;5'UTR		-0.0331359	0.00543543	0.00171901
cg14079365	7	101799198	CUX1;CUX1;CUX1;CUX1;CUX1;CUX1;CUX1	Body;Body;Body;Body;Body;Body;Body		-0.0438817	0.00720508	0.00172646
cg06173638	21	46648205				-0.04935	0.00810327	0.00172679
cg16673477	19	18812017	CRTC1;CRTC1	Body;Body	S_Shore	0.0289005	0.0047464	0.00172833
cg02598756	7	45126148	NACAD	Body	N_Shore	-0.0792796	0.0130285	0.00173321
cg10710176	3	173462359	NLGN1	Body		-0.0445542	0.00732207	0.00173344
cg07163991	2	128381835	MYO7B	Body	Island	-0.0100065	0.0016446	0.00173401
cg09366672	9	87877709				-0.0517118	0.00850037	0.00173529
cg21539842	1	162641005	DDR2;DDR2	5'UTR;5'UTR		-0.0243548	0.00400656	0.00174137
cg25408758	14	30070920	MIR548AI;PRKD1	Body;Body		-0.0386651	0.0063618	0.0017427
cg00118468	1	205196936	TMCC2	TSS200	Island	0.0120037	0.00197529	0.00174368
cg11535638	10	123931797	TACC2;TACC2;TACC2;TACC2	Body;Body;Body;Body		0.0634189	0.0104384	0.00174549
cg15118606	1	14954053	KIAA1026;KIAA1026	Body;Body		0.0273994	0.00451133	0.00174815
cg08794157	17	15164627	PMP22;PMP22;PMP22	5'UTR;TSS1500;5'UTR	Island	0.0419889	0.00691605	0.00175106
cg02668270	19	44124896	ZNF428	TSS1500	S_Shore	-0.0348263	0.0057377	0.00175298
cg01332136	5	56703039				-0.0302905	0.00499043	0.001753
cg17701718	12	121699087	CAMKK2;CAMKK2;CAMKK2;CAMKK2;CAMKK2;CAMKK2;CAMKK2;CAMKK2;CAMKK2	Body;Body;Body;Body;Body;Body;Body;Body;Body		0.0215093	0.00354608	0.00175829
cg16805291	7	36022575			Island	-0.0534074	0.00880504	0.00175842
cg26506524	14	71197675	MAP3K9;MAP3K9;MAP3K9;MAP3K9	Body;Body;Body;Body		-0.0322397	0.00531571	0.00175917
cg06745955	17	27038470	PROCA1	Body	Island	0.0378901	0.00624857	0.00176069
cg05239538	19	35767777	USF2;USF2	Body;Body	N_Shore	0.0614579	0.0101367	0.00176188
cg26263584	13	32970886	BRCA2	Body		-0.0330452	0.00545167	0.00176372
cg26617026	16	28849728				-0.0469789	0.00775086	0.00176419
cg19247654	18	76617506			Island	-0.0705414	0.0116417	0.00176648
cg09162993	5	127922712				-0.0789643	0.0130344	0.00176807
cg02201051	8	144252833				-0.0378487	0.00624778	0.00176834
cg23303782	10	120967744	GRK5	Body	S_Shore	0.00706125	0.00116562	0.00176836
cg25277638	7	157374793	PTPRN2;PTPRN2;PTPRN2	Body;Body;Body		-0.0818978	0.0135241	0.00177128
cg26362368	1	10675623	PEX14	Body		-0.0436774	0.00721295	0.00177165
cg06192313	10	134202158				-0.0851142	0.0140559	0.00177168
cg00518618	5	175739952	SIMC1;SIMC1;SIMC1;SIMC1;SIMC1	TSS200;Body;Body;Body;Body		0.0285219	0.00471018	0.00177171
cg07865311	7	99039094	ATP5J2-PTCD1;CPSF4;CPSF4	Body;Body;Body	S_Shelf	0.0261776	0.00432432	0.00177409
cg06135068	16	31034016				-0.0289833	0.00478829	0.0017749
cg20219035	12	14720858	PLBD1	TSS200	Island	0.0207807	0.00343352	0.00177575
cg26627760	16	48191219				-0.0542427	0.0089644	0.00177758
cg11460110	6	30530458	PRR3;PRR3	3'UTR;3'UTR		-0.0423017	0.0069943	0.00178139
cg00370229	6	29521602			Island	0.00594247	0.000982945	0.00178462
cg11622098	1	7533899	CAMTA1	Body		-0.0214963	0.00355627	0.00178588
cg02774666	8	141238716	TRAPPC9;TRAPPC9	Body;Body		0.039171	0.00648487	0.00179154
cg03022149	17	17268830				-0.0357543	0.00591935	0.0017917
cg08627413	1	116260228	CASQ2	Body		0.0215757	0.00357235	0.00179251
cg04769674	6	10310866				0.0311292	0.00515452	0.00179308
cg12240124	8	81397717	ZBTB10;ZBTB10;ZBTB10	TSS1500;TSS1500;TSS200	N_Shore	0.0114991	0.00190419	0.00179357
cg20438949	16	28834126	ATXN2L;ATXN2L;ATXN2L;ATXN2L;ATXN2L;ATXN2L;ATXN2L	TSS1500;TSS1500;TSS1500;TSS1500;TSS1500;TSS1500;TSS1500	Island	-0.0207311	0.00343321	0.00179415
cg00018524	2	110370907	SEPT10;SEPT10;ANKRD57	Body;Body;TSS1500	Island	0.0116794	0.00193497	0.00179739
cg05478348	12	30907260	CAPRIN2;CAPRIN2;CAPRIN2;CAPRIN2;CAPRIN2;CAPRIN2	5'UTR;1stExon;1stExon;5'UTR;1stExon;5'UTR	N_Shore	-0.0250142	0.00414467	0.00179834
cg10661653	19	50452791	SIGLEC11;SIGLEC11	3'UTR;3'UTR		-0.0316722	0.00524898	0.00180004
cg09812790	14	101409150				0.0274383	0.00454858	0.00180233
cg02994773	1	6303492	HES3	TSS1500	N_Shore	-0.0528299	0.00875941	0.00180374
cg26882766	1	43495189				0.0370302	0.00613992	0.00180396
cg01341338	8	891456	ERICH1-AS1	Body	N_Shelf	0.0161287	0.00267476	0.00180539
cg11479170	13	75891246	TBC1D4;TBC1D4;TBC1D4	Body;Body;Body		-0.0664156	0.0110195	0.00180928
cg23277830	1	3704460	LRRC47	Body	S_Shore	0.0527561	0.00875898	0.00181467
cg00087806	10	3269380				0.0187619	0.00311556	0.00181614
cg27022615	11	70049105	FADD	TSS200	Island	0.0231326	0.00384189	0.0018173
cg04114544	22	29466387			N_Shore	0.0338091	0.00561513	0.0018174
cg16212534	17	10560928	MYH3	TSS1500		-0.018742	0.00311397	0.00182061
cg23722518	10	119436999				0.0445484	0.00740309	0.00182218
cg10066901	8	56784256				-0.0381661	0.00634371	0.00182375
cg18762806	8	48676000			N_Shore	-0.121698	0.0202354	0.00182685
cg16466635	7	66093826	KCTD7;KCTD7	TSS200;TSS200	Island	0.0167726	0.0027892	0.00182777
cg22449032	16	364016	AXIN1;AXIN1	Body;Body		0.0448901	0.00746663	0.00182957
cg18694192	14	69676281	EXD2	TSS200		-0.0407527	0.00678042	0.00183195
cg23130397	6	43511144	XPO5	Body		0.0306593	0.00510137	0.00183242
cg14001308	12	66715077	HELB	Body		0.0362191	0.00602745	0.00183376
cg25190001	12	49371310	WNT1	TSS1500	N_Shore	-0.0352202	0.00586167	0.0018344
cg12660800	1	85742534	BCL10	5'UTR	Island	0.00628506	0.00104619	0.00183573
cg18451983	6	139695471	CITED2;CITED2;CITED2;CITED2	TSS200;5'UTR;5'UTR;1stExon	Island	0.013218	0.00220055	0.00183697
cg02407708	1	156128665	SEMA4A;SEMA4A;SEMA4A;SEMA4A	Body;Body;Body;Body		-0.0196956	0.00328055	0.00184099
cg17586094	2	235244520				0.0449752	0.00749314	0.00184314
cg27255653	2	26986235	C2orf18	TSS1500	N_Shore	0.0475362	0.0079222	0.00184562
cg06939447	1	3589971	TP73	5'UTR		-0.0229088	0.00381815	0.00184616
cg08772163	13	50202570	ARL11	TSS200		0.0301175	0.00502093	0.00184834
cg13390370	1	11128373	EXOSC10;EXOSC10	Body;Body		-0.0675332	0.0112607	0.00184996
cg26207245	2	153347526	FMNL2	Body		-0.0502286	0.00837625	0.00185089
cg13229360	5	171882240	SH3PXD2B	TSS1500	S_Shore	0.0380235	0.00634224	0.00185266
cg19839076	2	135092925	MGAT5	Body		-0.0441172	0.0073603	0.00185452
cg02425721	4	184773948				0.0381769	0.00637049	0.00185612
cg09269848	17	1396074	MYO1C;MYO1C	TSS200;TSS1500	S_Shore	-0.101588	0.0169526	0.00185657
cg02858888	20	23637224				0.0608802	0.0101626	0.00185915
cg04216051	2	240172612	HDAC4	Body		0.0309909	0.00517378	0.00185997
cg15161607	3	10485359	ATP2B2;ATP2B2	Body;Body		0.0266148	0.00444472	0.00186282
cg24470379	12	13145715	HEBP1	Body		0.0483267	0.00807226	0.00186447
cg07414574	12	111128247	HVCN1;HVCN1	TSS1500;TSS1500	S_Shore	0.0326257	0.00544971	0.00186459
cg22105332	6	30043293	RNF39;RNF39	1stExon;1stExon	Island	0.0104125	0.00174039	0.00186994
cg01472951	12	5603816	NTF3;NTF3	1stExon;Body	Island	0.0115516	0.00193095	0.00187067
cg00241638	8	144097644	LOC100133669	Body	N_Shore	0.0633124	0.010584	0.00187127
cg15684290	8	6263623	MCPH1	TSS1500	Island	-0.0252898	0.00423071	0.0018772
cg27058582	15	90968212	IQGAP1	Body		-0.0180991	0.00302801	0.00187782
cg18935479	7	151217026	RHEB	TSS200	Island	-0.01153	0.00192901	0.0018779
cg27662055	15	30258429			N_Shelf	-0.0258756	0.00433044	0.00188055
cg25895961	13	29106422			N_Shore	-0.00671602	0.00112399	0.00188073
cg01815783	4	1047043			N_Shelf	-0.0414459	0.00693657	0.00188096
cg05543638	4	47974580	CNGA1;LOC101927157;CNGA1	5'UTR;Body;5'UTR		-0.0536723	0.00899011	0.00188779
cg25976563	3	179169592	GNB4	TSS1500	Island	0.0216963	0.00363497	0.00188976
cg18318722	8	94273834				0.0451113	0.00755989	0.00189198
cg13924073	1	167403327	CD247;CD247;CD247;CD247	ExonBnd;ExonBnd;Body;Body		0.0460649	0.00772096	0.00189337
cg13983941	11	2924858	SLC22A18AS;SLC22A18AS;SLC22A18AS;SLC22A18AS;SLC22A18;SLC22A18	5'UTR;1stExon;1stExon;5'UTR;Body;Body	S_Shore	0.0763813	0.0128028	0.00189371
cg11883238	10	62676418	RHOBTB1;RHOBTB1;RHOBTB1;RHOBTB1	Body;5'UTR;Body;Body		-0.0365752	0.00613084	0.00189399
cg18031930	4	88600466				0.090674	0.0151996	0.00189431
cg05385496	1	28099963	STX12	Body	Island	0.0113639	0.00190608	0.00189949
cg12012382	3	534884				-0.0283866	0.00476181	0.00190035
cg16612023	14	56059304	KTN1;KTN1;KTN1;KTN1;KTN1;KTN1	5'UTR;5'UTR;5'UTR;5'UTR;Body;Body		0.0161079	0.00270275	0.00190243
cg08060987	3	42744889	HHATL	TSS1500		0.0338592	0.00568136	0.00190261
cg23124790	1	206643443	IKBKE;IKBKE;IKBKE	TSS200;TSS200;TSS200		-0.0896325	0.0150436	0.00190478
cg06222550	12	97300814	NEDD1;NEDD1;NEDD1;NEDD1	TSS200;TSS1500;TSS200;TSS200	Island	-0.0196965	0.00330602	0.00190538
cg23682432	12	113246173	RPH3A;RPH3A	5'UTR;5'UTR		0.018294	0.0030709	0.00190619
cg20040863	13	28703971				-0.0344485	0.00578303	0.00190672
cg22272046	7	6535545				-0.0340315	0.00571333	0.00190717
cg27379854	5	153712621	GALNT10	Body		-0.0308334	0.00517679	0.00190777
cg26043322	1	159507162	OR10J5	TSS1500		0.0419219	0.0070409	0.0019107
cg04204356	14	70690704				0.533915	0.0896993	0.00191326
cg15698173	7	27904577	JAZF1	Body		-0.0514452	0.00864334	0.00191363
cg08277291	6	32037426	TNXB	Body		-0.0291671	0.0049005	0.00191384
cg03885646	3	156273458	SSR3	TSS1500	S_Shore	0.0862574	0.0144946	0.00191509
cg23320862	12	114843932	TBX5;TBX5;TBX5	TSS200;5'UTR;5'UTR	N_Shore	0.0261994	0.00440545	0.00192079
cg02012974	3	66492992	LRIG1	Body		-0.0292584	0.00492085	0.00192257
cg23479360	10	43141882				-0.0365987	0.0061556	0.00192287
cg09760908	2	45028712			N_Shore	0.0213695	0.00359428	0.00192311
cg25307915	2	207127226				0.0537231	0.00903674	0.00192378
cg07848657	4	59843950				-0.0363171	0.00610991	0.00192522
cg19462296	16	31223943	TRIM72	TSS1500	N_Shelf	-0.0265916	0.00447506	0.00192782
cg02873885	7	55000889			Island	0.11633	0.0195795	0.00192896
cg25471557	1	209862480	HSD11B1	5'UTR		-0.0346479	0.00583296	0.00193096
cg11961471	11	93268455	SMCO4	5'UTR		-0.0208676	0.00351445	0.00193439
cg20536215	3	5372022				0.0286202	0.00482063	0.00193531
cg21378403	10	102777924	PDZD7	Body	N_Shore	-0.0704371	0.0118737	0.00194233
cg09020840	17	73087391	SLC16A5;SLC16A5	5'UTR;5'UTR	S_Shelf	-0.0162904	0.00274617	0.00194258
cg07869839	18	43419501	SIGLEC15	Body	S_Shore	-0.0611251	0.0103066	0.00194454
cg01554891	12	753145	NINJ2;LOC100049716;NINJ2	Body;Body;TSS1500	S_Shore	-0.091063	0.0153554	0.00194505
cg19209385	6	53659379	LRRC1	TSS1500	Island	0.0159021	0.00268148	0.00194507
cg06497752	20	61448534	COL9A3	Body	Island	-0.00976431	0.00164672	0.00194624
cg18229717	19	36237863	PSENEN	3'UTR	N_Shore	-0.0192769	0.00325349	0.0019529
cg17112037	9	115139282			N_Shelf	0.0358065	0.0060434	0.00195305
cg23699918	20	57408730	GNASAS	Body		-0.033612	0.00567393	0.00195447
cg12250307	19	46849103	PPP5C	TSS1500	N_Shore	0.0732111	0.012362	0.00195693
cg10519882	5	179494929	RNF130	Body	N_Shelf	-0.0916385	0.0154798	0.00196045
cg15937049	16	75322030				-0.0276166	0.00466794	0.00196587
cg02622885	11	14913424	CYP2R1	Body	Island	0.0254084	0.00429706	0.00197069
cg02482159	16	89290099	ZNF778;ZNF778;ZNF778	Body;Body;Body		-0.0227979	0.00385617	0.00197205
cg07962303	19	11253944				0.0364992	0.00617386	0.0019723
cg17551083	10	73048291	UNC5B;UNC5B	Body;Body		-0.0433277	0.00732908	0.0019725
cg22546118	8	144718016	ZNF623;ZNF623	TSS1500;TSS200	Island	0.0086964	0.00147108	0.00197278
cg17534009	6	10384104			Island	0.00539455	0.000912565	0.001973
cg04208434	3	129513427	TMCC1;TMCC1	Body;Body		0.0368641	0.00623649	0.00197357
cg10398490	20	17443475	PCSK2;PCSK2;PCSK2	Body;Body;Body		-0.0367465	0.00621994	0.00197833
cg15022880	2	135035221	MGAT5	Body		-0.0866117	0.0146637	0.00198027
cg11631330	2	509670				0.0202654	0.00343113	0.00198058
cg19656890	2	207024980	EEF1B2;EEF1B2;NDUFS1;EEF1B2	Body;Body;TSS1500;Body	Island	0.011774	0.00199386	0.00198239
cg23016734	3	77088563	ROBO2	TSS1500	Island	0.042613	0.00721657	0.00198277
cg01899253	13	29070056	FLT1;FLT1;FLT1;FLT1	TSS1500;TSS1500;TSS1500;TSS1500	S_Shore	-0.0386172	0.00654437	0.00198885
cg15959319	5	32174494	GOLPH3	TSS200	Island	-0.0151041	0.00256011	0.0019904
cg27203917	15	93257579			N_Shore	-0.0277982	0.00471379	0.00199428
cg20977198	6	164061673				0.0290322	0.004924	0.00199602
cg00122944	10	6227266	PFKFB3	Body		-0.027887	0.00473058	0.00199757
cg12781582	6	36097981	MAPK13;MAPK13	TSS1500;TSS1500	N_Shore	0.0220183	0.00373524	0.00199802
cg23326220	19	51563756	KLK13	Body		0.0326379	0.00553682	0.00199809
cg04364271	1	55240832				-0.0320191	0.00543315	0.00200021
cg21478921	2	242617935	DTYMK;DTYMK;DTYMK	Body;Body;Body	S_Shore	0.0187022	0.00317426	0.0020024
cg19223209	4	6707287			N_Shelf	-0.0450464	0.00764805	0.00200532
cg16648137	8	37798156	GOT1L1	TSS1500		0.0867127	0.0147307	0.00201046
cg17859772	6	42690215	PRPH2;PRPH2	1stExon;5'UTR		0.0300511	0.00510574	0.00201167
cg27281670	19	19851297				-0.0363012	0.00616988	0.00201491
cg07271394	16	54973762			S_Shore	0.0171843	0.00292135	0.00201691
cg17162693	7	100136459	AGFG2	TSS1500	Island	-0.0181912	0.00309278	0.00201764
cg26877380	2	171208769	LOC101929753;MYO3B;MYO3B;MYO3B;MYO3B;MYO3B	TSS1500;Body;Body;Body;Body;Body		0.0319621	0.00543412	0.00201777
cg25734651	1	235092860				-0.0765448	0.0130141	0.00201784
cg21246624	22	24114908	MMP11	TSS200	Island	0.003095	0.000526219	0.00201804
cg18548832	20	39862652	ZHX3	5'UTR		-0.0305812	0.00519951	0.00201805
cg25263397	8	96182456				-0.0371725	0.00632259	0.00202148
cg04384771	3	125677724			Island	-0.086414	0.0147013	0.00202353
cg01737415	17	72919525	OTOP2;USH1G	TSS1500;TSS200	Island	-0.0206048	0.00350543	0.00202355
cg21834645	6	10409467	TFAP2A;TFAP2A;TFAP2A	Body;Body;Body	N_Shore	0.141281	0.0240371	0.00202406
cg19532402	13	25801935				0.0380372	0.00647243	0.00202534
cg11737230	10	88159580			N_Shore	0.0282356	0.00480479	0.00202573
cg12556586	15	59733552	FAM81A	5'UTR	S_Shelf	0.0545261	0.00927914	0.00202626
cg16353371	11	102426112				0.0361165	0.00614689	0.00202724
cg00489219	3	40566141	ZNF621;ZNF621	TSS1500;TSS1500	Island	0.0596203	0.0101488	0.00202868
cg25857986	10	101945974	ERLIN1;ERLIN1	TSS1500;TSS200	S_Shore	-0.0111854	0.00190404	0.00202881
cg06335980	16	2326666	ABCA3	3'UTR		0.0284209	0.00483822	0.00202926
cg17724175	1	150552817	MCL1;MCL1	TSS1500;TSS1500	S_Shore	-0.0635573	0.0108201	0.00202964
cg00522450	1	234541778	TARBP1	Body		0.0240169	0.00408888	0.00203007
cg19374182	15	68678044	ITGA11	Body		0.0374232	0.0063718	0.00203081
cg09183072	2	178128650	NFE2L2;NFE2L2;NFE2L2	Body;TSS200;TSS200	Island	0.0149622	0.00254764	0.00203121
cg08040689	10	88124374	GRID1	Body	Island	0.0440687	0.00750709	0.00203539
cg00860107	1	29463631			S_Shelf	0.0414232	0.00705712	0.00203629
cg24448259	7	29186110	CPVL;CPVL;CPVL;CPVL	5'UTR;1stExon;1stExon;5'UTR		-0.017731	0.00302136	0.00203803
cg21692384	3	172314121				-0.0143276	0.00244208	0.00204052
cg01847719	11	34460557	CAT;CAT	1stExon;5'UTR	Island	-0.103659	0.0176694	0.00204108
cg16939356	4	81952486	BMP3	1stExon	Island	0.0251995	0.0042959	0.00204213
cg07620194	2	214799654	SPAG16;SPAG16;SPAG16	Body;Body;Body		0.0484609	0.0082619	0.00204266
cg25676166	6	6894084				-0.166114	0.0283331	0.00204685
cg09576399	8	982157	ERICH1-AS1	Body	N_Shore	0.0250856	0.00427907	0.00204761
cg07380219	16	2245534	CASKIN1	Body	N_Shore	0.0226704	0.00386733	0.00204817
cg19712965	1	244013006			Island	0.0181784	0.00310105	0.00204819
cg11707208	13	38144013	POSTN;POSTN;POSTN;POSTN;POSTN;POSTN;POSTN	Body;Body;Body;Body;Body;Body;Body		0.01529	0.00260845	0.00204865
cg15914307	5	91624891				0.0581565	0.00992293	0.00205007
cg11029253	8	82643667	CHMP4C	TSS1500	N_Shore	-0.0762547	0.0130114	0.00205039
cg01595558	12	58126152	AGAP2;AGAP2	Body;Body	N_Shelf	0.0305262	0.00521042	0.00205339
cg07009717	1	203680904	ATP2B4;ATP2B4	Body;Body		-0.016949	0.00289327	0.00205435
cg19255464	1	2047101	PRKCZ;PRKCZ;PRKCZ;PRKCZ	5'UTR;5'UTR;Body;Body	S_Shore	0.0888644	0.0151714	0.00205547
cg25394605	20	16374118	KIF16B;KIF16B;KIF16B	Body;Body;Body		0.0350983	0.00599501	0.0020598
cg17545933	7	149130816	ZNF777	Body	S_Shore	0.0201219	0.00343828	0.00206337
cg03966927	11	100500657				0.0213965	0.00365717	0.00206611
cg01722734	17	79213997	ENTHD2;C17orf89	TSS1500;Body	S_Shore	-0.0380883	0.00651041	0.00206642
cg02162900	3	158918327	IQCJ;IQCJ;IQCJ;IQCJ-SCHIP1;IQCJ-SCHIP1	Body;Body;Body;Body;Body		-0.0534193	0.00913168	0.00206717
cg03395350	4	154006690				0.0222956	0.00381198	0.00206887
cg23558438	10	106028444	GSTO2	TSS200	N_Shore	0.028824	0.00492825	0.00206899
cg10925512	6	96970084	KIAA0776	Body	Island	0.0953874	0.0163111	0.00207015
cg12811319	8	77585748	LOC100192378	Body		0.0311418	0.00532937	0.00207736
cg19614698	14	104604893	KIF26A	TSS200	Island	-0.0103028	0.00176351	0.00207931
cg10121843	22	20053979				-0.0404127	0.00691874	0.00208112
cg04994964	16	56666640	MT1M;MT1M	5'UTR;1stExon	Island	-0.0176903	0.00302907	0.0020825
cg09996455	18	57102454	CCBE1	3'UTR		-0.0705379	0.0120801	0.00208406
cg24610231	15	29967620			Island	-0.0461072	0.0078962	0.00208412
cg09831311	16	85833828	COX4NB;COX4NB;COX4I1	TSS1500;TSS1500;5'UTR	Island	0.0124454	0.00213138	0.00208414
cg22938901	7	28201106	JAZF1	Body		-0.0425323	0.00728546	0.00208602
cg02587116	1	230927573	CAPN9;CAPN9	Body;Body		-0.033729	0.00577765	0.00208624
cg23442650	14	70690296				0.637939	0.109282	0.00208668
cg18213530	8	101539163	ANKRD46	Body		-0.0124581	0.00213419	0.00208694
cg04073358	11	9990832	SBF2	Body		-0.0355694	0.00609386	0.00208769
cg20440414	17	46178346	CBX1;CBX1;CBX1	1stExon;5'UTR;5'UTR	Island	0.00614759	0.00105337	0.00208897
cg17386171	9	80032240	VPS13A;VPS13A	3'UTR;3'UTR		-0.105353	0.0180537	0.00208991
cg10422825	17	76349382			Island	0.033808	0.00579484	0.0020921
cg04842687	17	33577010	SLFN5	5'UTR		0.0125794	0.00215634	0.00209288
cg20392013	14	69897271	SLC39A9;SLC39A9;SLC39A9;SLC39A9;SLC39A9	5'UTR;5'UTR;Body;Body;Body		-0.0268612	0.00460588	0.00209564
cg25726682	1	9110021	SLC2A5;SLC2A5	Body;Body		0.0607496	0.0104197	0.00209832
cg13455326	19	10043341	OLFM2	Body	N_Shelf	0.0421326	0.00722727	0.00209926
cg03691549	12	53443911	TENC1;TENC1;TENC1;TENC1	5'UTR;1stExon;5'UTR;Body	S_Shelf	-0.0336402	0.00577098	0.00210002
cg04123310	1	27677072	SYTL1	Body	Island	0.030052	0.0051558	0.00210069
cg01198391	4	15376180	C1QTNF7;C1QTNF7;C1QTNF7	Body;1stExon;5'UTR		-0.0235842	0.00404634	0.00210109
cg09421083	10	134358535	INPP5A	Body	N_Shore	-0.145458	0.0249569	0.00210136
cg20404260	18	2917509	LPIN2	3'UTR		0.10699	0.0183598	0.00210286
cg12379156	1	236516609				-0.0689503	0.0118351	0.0021053
cg18984833	8	855042				0.054737	0.00939585	0.00210569
ch.16.1235821R	16	56503846	OGFOD1	Body		-0.0255555	0.00438675	0.00210579
cg27608747	17	72732854	RAB37;RAB37;RAB37;RAB37	TSS1500;TSS1500;TSS200;Body	Island	0.0162307	0.00278863	0.00211431
cg09226173	5	122111107	SNX2	Body	Island	0.019174	0.0032945	0.0021148
cg13425391	8	55382539			N_Shore	0.0158512	0.00272359	0.00211484
cg20536146	15	74464972	ISLR	TSS1500	N_Shelf	-0.025526	0.00438635	0.00211576
cg26426403	16	83240248	CDH13;CDH13;CDH13;CDH13	5'UTR;Body;Body;Body		-0.0666942	0.0114608	0.00211591
cg17891820	4	55524400	KIT;KIT	Body;Body	Island	-0.0103778	0.00178335	0.00211599
cg17623299	5	146258451	PPP2R2B;PPP2R2B;PPP2R2B;PPP2R2B;PPP2R2B;PPP2R2B;PPP2R2B;PPP2R2B;PPP2R2B;PPP2R2B	TSS200;TSS200;TSS200;Body;Body;Body;Body;Body;Body;5'UTR	Island	0.0167515	0.00287967	0.00211939
cg26595564	18	55531163				-0.0321253	0.00552257	0.00211953
cg11684469	2	43746904	THADA;THADA;THADA	Body;Body;Body		-0.018601	0.00319776	0.00211985
cg16664657	17	46068415				-0.016758	0.00288171	0.00212244
cg16160895	1	27217013	GPN2;GPATCH3	TSS200;3'UTR	Island	-0.0115081	0.00197942	0.00212479
cg09614264	12	32186697				0.0145438	0.00250195	0.00212619
cg25474658	10	14997302	DCLRE1C;DCLRE1C;DCLRE1C;DCLRE1C;DCLRE1C;DCLRE1C;DCLRE1C;DCLRE1C;DCLRE1C	TSS1500;TSS1500;TSS1500;TSS1500;TSS1500;TSS1500;TSS1500;TSS1500;TSS1500	S_Shore	-0.0181908	0.00312981	0.0021276
cg24754199	10	559376	DIP2C	Body		0.0406665	0.00699722	0.00212811
cg23302291	15	79587017	ANKRD34C	Body		0.0388416	0.00668541	0.0021312
cg11506172	16	87348150	C16orf95;C16orf95;C16orf95	Body;Body;Body	N_Shelf	0.0612649	0.0105449	0.00213121
cg24792876	6	169116662				-0.0422688	0.00727623	0.0021324
cg23908698	11	117103826	PCSK7;RNF214;RNF214	TSS1500;5'UTR;5'UTR	Island	-0.0196643	0.00338584	0.00213463
cg25714774	2	3425464	TTC15	Body		0.0417789	0.00719395	0.00213511
cg09637757	8	104831516	RIMS2;RIMS2;RIMS2	1stExon;5'UTR;Body		0.0555105	0.00955869	0.0021354
cg14388049	10	71211838	TSPAN15	Body	S_Shore	-0.0413512	0.00712102	0.00213608
cg11194923	1	151337449	SELENBP1;SELENBP1;SELENBP1	Body;Body;Body		-0.0139509	0.00240323	0.0021391
cg21291947	15	42351682				0.040596	0.00699364	0.00213972
cg17636538	21	45369239	AGPAT3;AGPAT3	5'UTR;5'UTR		0.0179738	0.00309669	0.00214052
cg14251777	7	150147655	GIMAP8	TSS1500		-0.0151774	0.00261504	0.00214106
cg27630196	17	40273191	KAT2A	1stExon	N_Shore	0.00887996	0.00153063	0.00214497
cg13425787	8	17871158	PCM1	Body		-0.0272813	0.00470303	0.00214614
cg26034145	1	116515695			N_Shelf	0.0499733	0.00861519	0.00214644
ch.15.93744710R	15	95943706				0.034911	0.00601884	0.00214696
cg21941792	3	119821901				-0.0153366	0.00264445	0.00214816
cg26082870	3	29668578	RBMS3;RBMS3;RBMS3	Body;Body;Body		-0.042091	0.00725786	0.00214847
cg15552484	1	90941594				-0.0377198	0.00650574	0.00215084
cg14754427	12	16135308	DERA	Body		-0.0276975	0.0047776	0.00215177
cg00325731	1	241987753				0.0315408	0.00544269	0.00215556
cg03650551	16	1797383	MAPK8IP3;MAPK8IP3	Body;Body	S_Shore	0.0366088	0.00631814	0.00215694
cg13337662	13	25255297	ATP12A	Body	S_Shore	0.046452	0.00801811	0.00215835
cg04751498	3	44683607	ZNF197;ZNF197	Body;Body		-0.0335628	0.00579423	0.00215987
cg23698652	16	57713642	ADGRG3;ADGRG3	Body;Body		0.0453456	0.00782901	0.00216065
cg26152597	3	114865874	ZBTB20	5'UTR	Island	0.00740056	0.00127802	0.00216287
cg09214243	15	29968124			S_Shore	-0.290883	0.0502348	0.00216317
cg26652155	3	112054506	CD200;CD200	Body;Body	S_Shelf	-0.0636106	0.0109854	0.0021632
cg06791719	5	87979441	LOC645323	Body	N_Shore	0.0190565	0.00329151	0.0021646
cg15225385	16	2051943	ZNF598	Body	N_Shore	0.0224622	0.0038798	0.00216473
cg10031614	4	81187601	FGF5;FGF5	TSS200;TSS200	Island	0.00756639	0.00130695	0.00216504
cg09220891	16	89357741	ANKRD11	Body		0.0442259	0.0076413	0.00216769
cg16929157	7	47774120				-0.0343312	0.00593171	0.0021677
cg01443832	7	29725145	LOC646762	TSS1500	Island	-0.0117395	0.00202893	0.00217046
cg18025275	8	22498768	BIN3;FLJ14107	Body;Body		0.0262606	0.00453918	0.00217173
cg23218859	17	34946860	DHRS11	TSS1500	N_Shore	-0.0676319	0.0116912	0.00217253
cg24515167	13	34995262				-0.050047	0.00865166	0.00217281
cg11740797	2	159751325				-0.0428388	0.00740619	0.00217363
cg17081261	3	75833811	ZNF717	5'UTR	N_Shore	-0.0319468	0.00552315	0.00217366
cg00715698	14	73026856	RGS6;RGS6;RGS6;RGS6;RGS6;RGS6;RGS6;RGS6;RGS6;RGS6	Body;Body;Body;Body;Body;Body;Body;Body;Body;Body		-0.0272659	0.0047145	0.00217493
cg14783646	7	4800873	FOXK1	Body	Island	0.0225821	0.00390579	0.0021778
cg15105517	22	39748412	SYNGR1;SYNGR1	Body;Body	S_Shore	0.0567032	0.00980896	0.00217936
cg06790860	16	69760301	NQO1;NQO1;NQO1	Body;Body;Body	Island	-0.0175093	0.00302915	0.0021802
cg16155883	14	75960406				-0.0417342	0.00722128	0.00218174
cg02668729	1	41445680	CTPS	5'UTR	Island	0.014179	0.00245381	0.00218335
cg09736286	12	122712925	DIABLO;DIABLO;DIABLO;DIABLO	TSS1500;TSS1500;TSS1500;TSS1500	S_Shore	-0.0260467	0.00450806	0.0021843
cg24481260	22	37617207				0.0286333	0.00495819	0.0021891
cg09781427	6	6826362				-0.143786	0.02491	0.00219373
cg21666208	19	29533599				-0.0555642	0.00963203	0.00219966
cg06619346	20	1822386				-0.0310627	0.00538682	0.00220349
cg16796782	10	127759331	ADAM12;ADAM12;ADAM12;ADAM12;ADAM12	Body;Body;Body;Body;Body		-0.0291107	0.00504888	0.00220462
cg01739960	15	96715164				-0.0535096	0.00928063	0.00220469
cg09659389	18	19668220				0.0222927	0.00386779	0.00220818
cg17802961	14	66976227	GPHN;GPHN	Body;Body	Island	-0.0199281	0.00345755	0.00220822
cg07759258	16	4930708	UBN1;UBN1	3'UTR;3'UTR	N_Shelf	0.0355749	0.00617422	0.00221127
cg16362949	17	1390671	MYO1C;MYO1C	5'UTR;Body	Island	-0.0448094	0.00777955	0.00221461
cg16547060	1	205566178	MFSD4	Body		0.0228671	0.00397011	0.00221476
cg15585987	8	50824749	SNTG1;SNTG1	5'UTR;1stExon	S_Shore	-0.0674632	0.0117185	0.00221956
cg00125406	4	41937906	TMEM33	Body	S_Shore	-0.024841	0.00431629	0.0022227
cg08580126	3	115040568				0.0293284	0.00509623	0.00222312
cg27649897	16	89177987	ACSF3;ACSF3;ACSF3	Body;Body;Body		0.0153025	0.00265937	0.00222441
cg05138150	12	130914344	RIMBP2	Body		-0.0451248	0.00784213	0.00222443
cg25725251	3	15690675				-0.0167542	0.00291332	0.00223005
cg18301410	7	132192892	PLXNA4;PLXNA4;PLXNA4	Body;Body;Body		-0.0184704	0.00321216	0.00223133
cg21900624	12	113013363			Island	0.0254022	0.00441778	0.00223157
cg26586292	21	46131631	TSPEAR;TSPEAR	TSS200;TSS200	S_Shore	0.0147365	0.00256328	0.00223318
cg11942930	22	50154174			N_Shelf	0.0408475	0.00710595	0.00223439
cg07816145	7	116555414	CAPZA2	Body		-0.0664883	0.0115672	0.00223503
cg17878320	5	142922506				-0.0338945	0.0058986	0.00223814
cg05377026	3	155762393				0.0212112	0.0036914	0.00223827
cg21522988	12	29376872	FAR2	5'UTR		-0.0501354	0.00872917	0.00224289
cg25948801	11	72980146	P2RY6;P2RY6;P2RY6;P2RY6;P2RY6;P2RY6	TSS1500;5'UTR;5'UTR;5'UTR;5'UTR;5'UTR		0.0191382	0.00333235	0.00224341
cg14741143	3	156273315	SSR3	TSS1500	S_Shore	0.107956	0.0187994	0.00224447
cg14437112	1	153325109				-0.0242563	0.00422442	0.00224551
cg13349987	20	56475613				0.0286604	0.00499159	0.00224585
cg08105471	3	74439236	CNTN3	Body		-0.0566636	0.00986918	0.0022463
cg25034558	1	225928577				0.0257544	0.00448597	0.00224695
cg20926288	12	82148448	PPFIA2;PPFIA2;PPFIA2;PPFIA2;PPFIA2	5'UTR;5'UTR;5'UTR;5'UTR;5'UTR	N_Shelf	-0.0979675	0.017066	0.00224795
cg19453686	14	92334271	TC2N	TSS1500		-0.0614583	0.0107069	0.00224876
cg24114251	5	179195667	MAML1	Body		-0.060335	0.0105113	0.0022488
cg21394081	7	99775043	STAG3;GPC2	TSS1500;TSS200	Island	-0.0181059	0.00315514	0.00225139
cg14253932	19	36239198	LIN37	TSS1500	N_Shore	0.0158267	0.00275818	0.00225215
cg07717588	2	235907647	SH3BP4	5'UTR		-0.0250879	0.00437324	0.00225462
cg25420477	2	70319121			S_Shelf	-0.0401953	0.00700699	0.00225501
cg07608621	18	29598757	RNF125;RNF125	1stExon;5'UTR	Island	-0.0153827	0.00268158	0.00225506
cg21757309	1	156718917	HDGF;HDGF;HDGF	Body;Body;Body	N_Shore	0.0126737	0.00220948	0.00225574
cg03365354	11	119187391	MCAM	Body	Island	-0.0219826	0.00383316	0.0022578
cg01362696	10	63348729				0.0287275	0.00501001	0.00225925
cg09565639	20	36531346	VSTM2L	TSS200	Island	-0.0208662	0.00363964	0.00226098
cg17158708	16	21659506	IGSF6;METTL9;METTL9;METTL9;METTL9	Body;Body;Body;Body;Body		0.0281163	0.00490436	0.00226119
cg04907391	2	131149279			Island	0.0137438	0.00239757	0.00226208
cg11232797	19	46616719				-0.0308778	0.00538736	0.00226364
cg00037376	5	71552763	MRPS27;MRPS27;MRPS27	Body;Body;Body		0.0255259	0.00445435	0.00226531
cg11724461	2	24553192	ITSN2;ITSN2;ITSN2	5'UTR;5'UTR;5'UTR		-0.0842012	0.0146936	0.00226549
cg00939347	10	652260	DIP2C	Body	Island	0.0258773	0.00451666	0.00226752
cg07323350	11	123986080	VWA5A;VWA5A;VWA5A	TSS200;TSS200;TSS200		0.0261504	0.00456542	0.00226993
cg16645983	19	49223007	MAMSTR	TSS200	N_Shore	-0.0151038	0.00263778	0.00227341
cg07251711	10	134600919	NKX6-2	TSS1500	Island	-0.00804986	0.00140592	0.00227385
cg06981541	7	155797634				-0.0399665	0.00698348	0.0022786
cg03171723	10	108924369	SORCS1;SORCS1;SORCS1;SORCS1;SORCS1;SORCS1;SORCS1;SORCS1;SORCS1;SORCS1;SORCS1;SORCS1	1stExon;1stExon;1stExon;1stExon;1stExon;1stExon;5'UTR;5'UTR;5'UTR;5'UTR;5'UTR;5'UTR	Island	-0.00685613	0.00119807	0.00227923
cg06671964	6	32052105	TNXB	Body	N_Shelf	0.0618277	0.0108059	0.00228099
cg13959195	15	58551941				-0.0240868	0.00421019	0.002282
cg16685428	10	15138656	RPP38;RPP38;RPP38;RPP38;C10orf111	TSS1500;TSS1500;TSS1500;TSS1500;Body	N_Shore	0.0322409	0.00563603	0.002283
cg17328794	8	144922745	NRBP2	5'UTR	Island	-0.0214703	0.00375404	0.00228523
cg13827070	21	40114252	LINC00114;LINC00114;LINC00114	Body;Body;Body		-0.0619777	0.0108431	0.00229124
cg02068183	16	70514920	COG4;COG4	Body;Body		-0.0210135	0.00367661	0.00229197
cg12699986	3	189838721	P3H2;P3H2;P3H2-AS1;P3H2	1stExon;5'UTR;TSS200;5'UTR	Island	0.0148046	0.0025909	0.0022944
cg11204983	6	82957301	IBTK;IBTK	5'UTR;1stExon	Island	0.0173392	0.00303457	0.00229473
cg13160423	8	125667785	MTSS1;MTSS1;MTSS1	Body;Body;Body		0.0820899	0.0143721	0.00229851
cg10301212	10	105126702	TAF5	TSS1500	N_Shore	0.0579084	0.0101444	0.00230446
cg05092988	11	117430318	DSCAML1	Body		-0.0327068	0.00573256	0.0023098
cg07018132	16	718091	RHOT2	TSS200	Island	-0.0193396	0.00338981	0.00231022
cg19165278	7	88338790				-0.0268828	0.00471241	0.00231119
cg24840922	6	96463299	FUT9	TSS1500	N_Shore	-0.0110689	0.00194074	0.00231338
cg01503184	16	1365052	UBE2I;UBE2I;UBE2I;UBE2I	Body;Body;Body;Body	S_Shore	-0.0271295	0.00475725	0.00231461
cg02831260	2	4720598				-0.0220431	0.00386552	0.00231511
cg17302925	9	117974955	DEC1	5'UTR		-0.0261005	0.0045777	0.00231659
cg08819008	11	111065714				0.0176118	0.00308999	0.00232025
cg13889173	8	76560371				0.0472113	0.00828544	0.00232301
cg08418279	16	49733170	ZNF423	Body	S_Shore	0.032032	0.00562223	0.00232433
cg13770812	21	30560298				0.0300858	0.00528096	0.00232495
cg16308286	8	53490251				-0.0392258	0.00688556	0.00232533
cg03651571	15	78614821				-0.0667187	0.011713	0.00232656
cg07198536	16	67193643	FBXL8;TRADD	TSS1500;5'UTR	Island	0.0112519	0.00197572	0.00232848
cg20239639	1	32739493	LCK;LCK	5'UTR;TSS1500	N_Shore	0.0284867	0.00500211	0.00232874
cg09827629	9	92003640	SEMA4D;SEMA4D	Body;Body		-0.0231051	0.00405738	0.00232935
cg04264103	8	144688094	PYCRL	Body	N_Shelf	0.0458846	0.00806061	0.00233325
cg12585005	6	43655766	MRPS18A	TSS1500	S_Shore	-0.0163493	0.0028722	0.00233356
cg20419829	12	131292085	STX2;STX2	Body;Body		0.0210912	0.00370611	0.00233599
cg22105512	8	49292950			N_Shore	0.0324423	0.00570146	0.00233739
cg01774238	2	182781299	SSFA2;SSFA2;SSFA2;SSFA2;SSFA2	Body;Body;Body;Body;Body		-0.0295594	0.00519513	0.00233801
cg18581378	10	11059443	CUGBP2;CUGBP2	Body;TSS1500	Island	0.0171729	0.00301843	0.00233887
cg02973702	7	137489489	DGKI	Body		0.0446084	0.00784091	0.00233917
cg08249133	12	107036939	RFX4;RFX4;LOC100287944	Body;Body;Body		-0.064937	0.0114149	0.00233989
cg22539857	12	113580431				0.0302872	0.00532402	0.0023399
cg01008904	17	27468334	MYO18A;MYO18A	Body;Body		-0.0172568	0.00303415	0.00234217
cg13667782	9	131789079	SH3GLB2	Body	N_Shore	-0.0609539	0.0107181	0.00234311
cg13411081	16	80753263	CDYL2	Body		0.0350911	0.00617102	0.00234417
cg00701428	14	77889141	C14orf148;C14orf148	1stExon;1stExon		-0.0146532	0.00257696	0.00234454
cg14980177	7	155603954	SHH	Body	N_Shore	-0.0554645	0.00975579	0.00234626
cg01865519	2	209104892	IDH1;IDH1;IDH1	Body;Body;Body		0.0280587	0.00493721	0.00235025
cg08580187	16	84027871	NECAB2	Body	N_Shore	0.0257936	0.00453888	0.0023508
cg10682219	10	63660856	ARID5B	TSS200	N_Shelf	-0.0431639	0.00759575	0.00235111
cg11694510	11	313354	IFITM1	TSS1500	S_Shore	-0.0165363	0.00291037	0.00235255
cg08941794	8	68255963	ARFGEF1	TSS200	Island	0.00726359	0.00127886	0.00235645
cg24702341	7	73895278	GTF2IRD1;GTF2IRD1	5'UTR;5'UTR	S_Shore	-0.0886857	0.0156181	0.00235888
cg08966082	12	129594978	LOC283352;LOC283352;TMEM132D	Body;Body;Body		0.0568739	0.0100162	0.00235924
cg18504632	3	71732622	EIF4E3;EIF4E3;EIF4E3;EIF4E3	3'UTR;3'UTR;3'UTR;3'UTR		-0.0336068	0.00591882	0.00235971
cg00260387	12	11151478	PRR4;TAS2R20;PRH1	Body;TSS1500;5'UTR		-0.0197373	0.00347615	0.00235976
cg17615700	1	85091439				-0.0417969	0.0073627	0.00236174
cg03053151	17	5417673	NLRP1;NLRP1;NLRP1;NLRP1;NLRP1	3'UTR;3'UTR;3'UTR;3'UTR;Body		-0.0734309	0.0129364	0.00236278
cg04108438	3	64427959			N_Shelf	-0.0693023	0.0122094	0.00236307
cg00410788	1	201857756	SHISA4;SHISA4	TSS200;TSS200		-0.0423168	0.00745638	0.00236468
cg08696889	1	84379972	MIR548AP;TTLL7	TSS1500;Body		0.0354618	0.00625049	0.00236799
cg13717945	4	10024699	SLC2A9	Body	S_Shelf	0.0228674	0.0040306	0.00236803
cg14062244	3	170352694				-0.0356172	0.00627968	0.00237102
cg08415954	12	117945505	KSR2	Body		0.0290328	0.00511935	0.00237219
cg05311383	10	116049324	VWA2	3'UTR	S_Shelf	-0.0384277	0.0067768	0.00237348
cg03859668	12	131649067	LOC116437	TSS1500	N_Shore	-0.0313767	0.00553443	0.00237555
cg06022318	7	103630490	RELN;RELN	TSS1500;TSS1500	Island	0.0228579	0.00403274	0.00237795
cg19509579	2	234452691	USP40	Body		0.0254276	0.00448707	0.0023802
cg24644740	6	160933524	LPAL2;LPAL2	TSS1500;TSS1500		0.0507501	0.00895623	0.00238093
cg24066916	10	13598671				-0.0422242	0.00745173	0.00238112
cg26717129	5	90678745	ARRDC3;ARRDC3-AS1	1stExon;Body	S_Shore	-0.0330371	0.00583051	0.00238133
cg17643564	3	31494467				0.0307761	0.00543192	0.00238219
cg04672979	12	13369111	EMP1	3'UTR		-0.0499343	0.00881431	0.00238339
cg24049256	17	37391927				0.0223086	0.0039382	0.00238427
cg12300278	2	196535393	SLC39A10;SLC39A10	5'UTR;5'UTR		0.025564	0.00451361	0.00238596
cg02828862	9	9943117	PTPRD	5'UTR		0.0467217	0.00824954	0.00238634
cg03125787	19	741885	PALM;PALM	Body;Body	S_Shore	-0.0180535	0.00318779	0.00238679
cg23449203	14	101373245	MEG8	Body		0.0291571	0.00514844	0.00238682
cg10935064	12	102133347	SYCP3	TSS200	Island	-0.010231	0.00180656	0.00238695
cg12082352	10	76572932			N_Shore	-0.0225208	0.00397696	0.00238769
cg23845077	12	1549121	ERC1;ERC1;ERC1;ERC1;ERC1;ERC1	Body;Body;Body;Body;Body;Body		-0.0222291	0.00392654	0.00239066
cg00387457	20	34639042	LOC647979	TSS200	S_Shore	0.0116536	0.00205858	0.00239112
cg06521347	8	128139451				-0.0695245	0.0122865	0.00239553
cg11965652	11	286738			N_Shelf	-0.0241066	0.00426025	0.00239576
cg19758054	2	176032603	ATF2;MIR933	5'UTR;TSS200	Island	-0.00697484	0.0012328	0.00239727
cg13509283	1	15742829	EFHD2	Body		0.0164675	0.00291133	0.00239979
cg15816111	10	115870037				0.0184595	0.0032635	0.00239982
cg01672894	16	87364866	FBXO31;FBXO31	3'UTR;Body	N_Shelf	0.0308404	0.00545301	0.00240109
cg26275372	6	30670542	MDC1;MDC1	ExonBnd;Body		0.0242059	0.00428072	0.00240301
cg23774349	15	67478036	SMAD3;SMAD3;SMAD3;SMAD3	Body;Body;Body;Body		0.0206342	0.00364975	0.00240496
cg16938805	11	20182063	DBX1	TSS200	Island	0.0540066	0.00955428	0.00240684
cg13493791	3	13876432	WNT7A	Body		0.0292665	0.00517786	0.00240753
cg26911830	1	157219222				-0.0289603	0.00512706	0.00241454
cg02279704	3	67439484	SUCLG2;SUCLG2	Body;Body		-0.0196741	0.00348349	0.00241586
cg22078869	5	134241244	PCBD2	Body	Island	0.0198601	0.003517	0.00241759
cg05758696	17	41243501	BRCA1;BRCA1;BRCA1;BRCA1;BRCA1;BRCA1	Body;Body;Body;Body;Body;Body		-0.0370694	0.00656516	0.00241858
cg14980498	12	9316213	PZP	Body		0.0414885	0.00734836	0.00241939
cg25275907	9	112319122				0.0846208	0.0149887	0.00241996
cg06094235	2	62797237				-0.0306671	0.0054323	0.00242056
cg04526498	7	3067279	CARD11	5'UTR		0.0313841	0.00556187	0.00242551
cg18982550	12	1756191	WNT5B;WNT5B	3'UTR;3'UTR	S_Shore	0.050768	0.00899849	0.0024272
cg07085015	9	74871514				-0.0167118	0.00296289	0.00242998
cg18286080	6	30291349	HCG18;HCG18	Body;Body	N_Shelf	0.0465371	0.00825215	0.00243184
cg24289742	11	68926439	LOC338694	Body	S_Shore	-0.0366017	0.00649043	0.00243196
cg06535565	8	100810397	VPS13B;VPS13B	Body;Body		-0.0315558	0.00559606	0.0024327
cg00295161	8	130994394	FAM49B;FAM49B	Body;Body	N_Shore	0.0241581	0.00428448	0.0024335
cg20147290	1	154030564	NUP210L;NUP210L;NUP210L;NUP210L	ExonBnd;ExonBnd;Body;Body		-0.0532722	0.00944987	0.00243572
cg15089219	2	119915368	C1QL2	1stExon	Island	0.027445	0.00486979	0.00243875
cg01675440	17	8913651				-0.0319725	0.00567393	0.00244026
cg14816048	2	218824687				-0.0267222	0.0047422	0.00244028
cg07333350	17	74072379	GALR2	Body	Island	0.044011	0.00781037	0.00244032
cg19878516	22	50608365	PANX2;PANX2;PANX2	TSS1500;TSS1500;TSS1500	Island	-0.0149954	0.00266139	0.00244136
cg24064760	5	34839352	TTC23L;TTC23L	5'UTR;1stExon	Island	-0.00659717	0.00117131	0.00244536
cg00823170	20	1715120			N_Shore	0.0463729	0.00823386	0.00244601
cg09403594	5	5140372	ADAMTS16;CTD-2297D10.2	TSS200;TSS1500	Island	-0.0167064	0.00296637	0.00244611
cg21482659	7	82073453	CACNA2D1	TSS1500	Island	0.0187613	0.00333142	0.00244669
cg12035237	7	38969353				0.0464622	0.00825117	0.00244791
cg08871332	9	100976341	TBC1D2;TBC1D2;TBC1D2;TBC1D2	TSS1500;Body;Body;Body		0.0267285	0.0047468	0.00244814
cg22833249	18	11671519				0.0229395	0.00407404	0.00244852
cg11848483	8	144543486	ZC3H3	Body		0.0331592	0.00588961	0.00244956
cg09666372	3	243996	CHL1	5'UTR	S_Shelf	0.0349973	0.00621635	0.00245003
cg10167876	2	80281243	CTNNA2;CTNNA2;CTNNA2;CTNNA2	Body;Body;Body;Body		-0.0990566	0.0175956	0.00245052
cg08686678	1	92949518	GFI1;GFI1;GFI1	5'UTR;5'UTR;TSS200	Island	0.0108514	0.00192777	0.00245179
cg14394264	11	46121221	PHF21A;PHF21A	5'UTR;5'UTR		0.0291729	0.00518372	0.00245402
cg22572258	7	119915979	KCND2	Body	S_Shore	-0.0547502	0.00972912	0.00245469
cg22331165	17	37244119	PLXDC1	Body		-0.0303032	0.00538606	0.00245705
cg26105658	17	80651684	RAB40B	Body	S_Shore	-0.0206334	0.0036677	0.00245805
cg05381870	6	118000381	NUS1	Body	S_Shelf	0.0268399	0.00477139	0.00245909
cg17344598	3	131942442				0.0271687	0.0048302	0.0024599
cg09750946	10	44477346				-0.0381806	0.00678958	0.00246248
cg09791366	1	228661675			S_Shelf	0.0469685	0.0083528	0.00246312
cg12211161	7	157448659	PTPRN2;PTPRN2;PTPRN2	Body;Body;Body	S_Shore	-0.0204817	0.00364386	0.00246738
cg24105096	2	232486549				-0.0259634	0.00462024	0.00247007
cg01928351	14	71104688	LOC101928075	Body	N_Shelf	0.0288392	0.00513204	0.00247015
cg00183639	20	47834055			N_Shore	0.0149686	0.00266385	0.00247067
cg02914011	11	128681246	FLI1;FLI1;FLI1;FLI1	3'UTR;3'UTR;3'UTR;3'UTR	S_Shore	-0.022977	0.00408922	0.00247118
cg14008523	8	145634837	CPSF1	TSS200	Island	0.0160153	0.00285085	0.00247349
cg01159288	1	168105875	GPR161	TSS1500	Island	-0.0148196	0.00263805	0.00247363
cg01910056	19	18597852	ELL	Body		0.0186284	0.00331607	0.0024737
cg21453451	3	181414237	SOX2OT	Body	S_Shore	0.0148542	0.00264549	0.00247896
cg03763444	22	37753688	ELFN2	Body		-0.0356978	0.00635908	0.00248137
cg23048685	11	19494310	NAV2	Body		0.0438308	0.00780861	0.00248242
cg04579095	13	47127301	LRCH1;LRCH1;LRCH1;LRCH1;LRCH1;LRCH1	5'UTR;1stExon;5'UTR;1stExon;1stExon;5'UTR	Island	0.0136194	0.00242652	0.00248325
cg20922251	3	150421865	FAM194A	TSS200	Island	0.0166659	0.00296989	0.00248538
cg21198935	19	45953694			N_Shore	-0.0569303	0.0101461	0.0024865
cg01461824	17	46816286				0.0290658	0.00518109	0.0024886
cg08650173	1	233160949	PCNXL2	Body		0.0289069	0.00515322	0.00248956
cg20220639	6	30295328	HCG18;TRIM39;TRIM39;HCG18;TRIM39	TSS1500;5'UTR;5'UTR;TSS1500;1stExon	S_Shore	-0.0326502	0.00582121	0.00249083
cg18503912	19	35630279	FXYD1;FXYD1	5'UTR;TSS200	N_Shelf	0.028889	0.00515192	0.00249362
cg07812957	19	16466298			N_Shore	-0.0233975	0.00417419	0.00249781
cg26733786	12	65515034	WIF1;WIF1	5'UTR;1stExon	Island	0.0194704	0.00347385	0.00249867
cg13942500	12	58766214				0.0258126	0.00460582	0.00249965
cg08499461	21	38081478	SIM2;SIM2;SIM2;SIM2	ExonBnd;ExonBnd;Body;Body	Island	0.020318	0.0036257	0.00250059
cg24146408	3	15374317	SH3BP5;SH3BP5	TSS1500;5'UTR	S_Shore	-0.00780472	0.00139281	0.00250118
cg21305619	7	103528023	RELN;RELN	Body;Body		-0.0327517	0.00584612	0.00250369
cg05422948	16	4455271	CORO7-PAM16;CORO7;CORO7;CORO7	Body;Body;Body;Body		-0.023101	0.00412366	0.00250414
cg13487537	14	78203522	SNW1	Body		0.0474153	0.00846412	0.00250443
cg18042910	13	19662609				-0.0260269	0.00464631	0.00250497
cg03759824	8	50822565			Island	0.028504	0.00508867	0.00250533
cg07244599	10	112060243	SMNDC1	Body	N_Shelf	0.0167958	0.00299861	0.00250583
cg01429039	4	52918065	SPATA18	Body	Island	0.014258	0.00254567	0.0025065
cg21241889	9	123690658	TRAF1	TSS1500	N_Shore	-0.0609058	0.010878	0.00251018
cg11533825	15	69099444	ANP32A;C15orf28	Body;TSS200		0.0320297	0.00572239	0.00251361
cg10093882	5	180542450			S_Shore	0.0327664	0.00585551	0.00251649
cg10958340	11	130281312	ADAMTS8;ADAMTS8	ExonBnd;Body		0.0340538	0.00608597	0.00251718
cg10990993	3	37033632	EPM2AIP1;MLH1	1stExon;TSS1500	N_Shore	-0.0382016	0.00682839	0.00251904
cg13525791	3	8708110				0.0717969	0.0128337	0.00251931
cg14063843	1	100326351	AGL;AGL;AGL;AGL;AGL;AGL	TSS1500;Body;Body;Body;Body;Body		-0.0469239	0.00838772	0.00251937
cg18541904	15	52043684	TMOD2;TMOD2;LYSMD2	TSS200;TSS200;TSS200	Island	0.0120791	0.00215953	0.00252133
cg01714466	3	157217702	VEPH1;VEPH1;VEPH1;VEPH1;VEPH1	TSS1500;5'UTR;5'UTR;5'UTR;5'UTR		0.0270706	0.00484008	0.00252204
cg01510218	22	27299994				-0.0253725	0.00453715	0.00252371
cg02426999	11	74951179			N_Shore	-0.0488316	0.00873232	0.00252395
cg07655627	5	102898729	NUDT12	TSS1500		-0.236996	0.0423845	0.0025249
cg10975343	13	51618442	GUCY1B2	Body		-0.0226766	0.00405549	0.0025249
cg03567432	18	21264616				-0.0454272	0.00812499	0.00252597
cg11738162	7	55640482	VOPP1	TSS1500	Island	-0.00936095	0.00167429	0.00252603
cg17325792	1	77042560	ST6GALNAC3;ST6GALNAC3	3'UTR;Body		-0.0604821	0.0108214	0.00252979
cg01104554	9	101556628	ANKS6	Body	N_Shore	0.0411366	0.00736014	0.00252983
cg00233198	13	24844684	SPATA13;SPATA13;SPATA13;SPATA13;SPATA13;SPATA13	TSS200;TSS200;TSS200;Body;Body;Body		0.0593657	0.0106224	0.00253057
cg07810733	12	66324092	HMGA2	Body		0.0527701	0.00944236	0.00253071
cg23647271	10	7575112				0.0294343	0.00526679	0.00253072
cg02740606	11	67206418	CORO1B;CORO1B;PTPRCAP	Body;Body;TSS1500	S_Shelf	-0.0259866	0.00465156	0.00253473
cg12483588	10	130855264				0.0504102	0.0090247	0.00253642
cg20973958	13	113461652	ATP11A;ATP11A	Body;Body	N_Shelf	0.0251293	0.00450073	0.00254125
cg02943305	7	31685368	CCDC129	Body		0.084863	0.0151995	0.00254146
cg05729118	22	24989054	GGT1;C22orf36	5'UTR;TSS200	Island	-0.02306	0.00413028	0.00254169
cg04082170	5	2294369				-0.0401067	0.00718407	0.00254259
cg15345697	20	56381416				-0.0468215	0.00838951	0.00254615
cg24084564	19	39892799			N_Shore	0.0304013	0.00544756	0.00254663
cg01578398	4	122722532	EXOSC9;EXOSC9;EXOSC9;EXOSC9	5'UTR;1stExon;5'UTR;1stExon	Island	-0.0126531	0.00226737	0.002547
cg01052743	8	128747083	MYC	TSS1500	N_Shore	-0.0410501	0.00735655	0.0025479
cg24343150	6	114145895				0.0306131	0.00548615	0.00254793
cg09824255	5	140014002	CD14;CD14	TSS1500;TSS1500	S_Shore	-0.0603762	0.0108212	0.00254918
cg02971879	1	196706028	CFH	Body		-0.0898025	0.0160986	0.00255152
cg14164230	3	15482253	EAF1	3'UTR		-0.0314736	0.00564231	0.00255181
cg04747787	1	16483528	EPHA2	TSS1500	S_Shore	-0.015682	0.00281149	0.00255239
cg04768709	22	48080590	LOC284930	Body		-0.0288307	0.00516951	0.00255399
cg26020774	6	30608636	ATAT1;ATAT1;ATAT1	Body;Body;Body		-0.0308727	0.00553568	0.00255404
cg07465028	15	101454319	ALDH1A3	Body	N_Shelf	-0.0433638	0.00777749	0.00255702
cg10622174	6	3884445				-0.0284001	0.00509452	0.00255889
cg11078450	8	28195955	PNOC;PNOC	TSS1500;Body		-0.0412533	0.00740029	0.00255904
cg12135818	8	6595859	AGPAT5	Body		-0.0442164	0.00793276	0.00256036
cg08847157	7	31268708				0.040046	0.00718628	0.00256309
cg15864113	4	17629878				-0.0377875	0.00678252	0.0025656
cg19314405	10	14996927	DCLRE1C;DCLRE1C;DCLRE1C;DCLRE1C;DCLRE1C;DCLRE1C;DCLRE1C;DCLRE1C;DCLRE1C	TSS1500;TSS1500;TSS1500;TSS1500;TSS1500;TSS1500;TSS1500;TSS1500;TSS1500	S_Shore	-0.0785073	0.0140924	0.00256645
cg09763180	10	135061316	MIR202	TSS200		-0.0175942	0.00315872	0.00256816
cg21810733	3	13520763	HDAC11;HDAC11	TSS1500;TSS1500	N_Shore	-0.0306698	0.00550702	0.00256983
cg03814670	15	67414350	SMAD3	Body		0.01708	0.0030676	0.00257254
cg06359521	12	113871549	SDSL;SDSL	Body;Body		-0.0167737	0.00301422	0.00257872
cg13501803	10	130519843				0.0368459	0.00662129	0.00257892
cg12603955	2	47269069	TTC7A	Body		-0.0367258	0.0065998	0.00257906
cg05931684	6	31865274	EHMT2;EHMT2	Body;Body	Island	0.0158781	0.00285383	0.00258091
cg26137129	17	50018666	CA10;CA10;CA10	Body;Body;Body		-0.0338156	0.00607863	0.00258244
cg02541746	5	42529749	GHR;GHR;GHR;GHR	5'UTR;5'UTR;Body;5'UTR		0.0601962	0.0108226	0.00258441
cg13997576	5	170909867				0.020601	0.00370434	0.00258597
cg09153092	6	31409409				0.00982807	0.00176777	0.0025895
cg25915184	7	82580251	PCLO;PCLO	Body;Body		-0.0578303	0.010404	0.00259185
cg08580081	10	22046095	DNAJC1	Body		-0.0163047	0.00293346	0.00259236
cg27340686	6	143037009				0.0271033	0.00487898	0.00259867
cg11136562	5	141061285	ARAP3	5'UTR		-0.0413534	0.00744519	0.0026002
cg07246904	9	128025113	GAPVD1;GAPVD1;GAPVD1	5'UTR;5'UTR;5'UTR	S_Shore	-0.0398238	0.00717032	0.00260103
cg01667634	6	31860439	EHMT2;EHMT2	Body;Body	S_Shelf	-0.057012	0.0102652	0.00260111
cg14438363	9	114391251			N_Shelf	0.0212102	0.00381995	0.00260413
cg01587662	19	29583604			N_Shore	-0.094728	0.0170618	0.00260503
cg13629150	20	6292614				0.0360647	0.00649582	0.00260514
cg10254557	1	166847038	TADA1	TSS1500	S_Shore	-0.0140213	0.00252645	0.00260966
cg14767402	13	103426324	C13orf27	TSS200	Island	0.0181077	0.00326372	0.00261297
cg06337870	5	39074668	RICTOR	TSS200	Island	0.00998721	0.00180086	0.00261797
cg25202141	2	113735404	IL1F9	TSS1500		0.0567625	0.0102366	0.00261948
cg05375014	20	58883453	MIR646;MIR646HG	TSS200;Body		-0.0902842	0.0162822	0.0026197
cg03461784	14	98604556				-0.0980422	0.0176827	0.0026206
cg15234383	10	98747862				0.0198495	0.00358005	0.00262071
cg02409344	8	632172	ERICH1;ERICH1	Body;Body		0.0216597	0.00390772	0.00262416
cg05441960	16	87505566	ZCCHC14	Body		0.026926	0.00485797	0.00262451
cg02634043	7	613593	PRKAR1B;PRKAR1B;PRKAR1B;PRKAR1B;PRKAR1B;PRKAR1B	Body;Body;Body;Body;Body;Body	Island	0.0561593	0.0101343	0.00262687
cg14284315	20	45531623	EYA2;EYA2	5'UTR;5'UTR		-0.0471133	0.00850421	0.00263003
cg23318713	10	75670697	PLAU;C10orf55;PLAU	TSS200;3'UTR;TSS200	Island	-0.00497725	0.000898436	0.00263021
cg04072323	2	229046325	SPHKAP;SPHKAP;SPHKAP;SPHKAP	1stExon;5'UTR;5'UTR;1stExon	Island	0.046132	0.0083313	0.00263589
cg12786570	10	30316432	KIAA1462	Body		0.0126841	0.00229072	0.00263592
cg26104073	1	32710219			N_Shelf	-0.0757603	0.0136849	0.00263831
cg13968679	10	105235376	CALHM3	Body	S_Shore	-0.0214107	0.00386771	0.00263889
cg00775467	19	51930774				0.145159	0.0262245	0.00263992
cg15773482	3	101395972	ZBTB11;ZBTB11;LOC100009676	1stExon;5'UTR;Body	Island	0.0147926	0.00267307	0.00264271
cg21752492	9	108122345	SLC44A1;SLC44A1	Body;Body		0.0261943	0.00473346	0.00264287
cg16701051	11	20078247	NAV2;NAV2;NAV2;NAV2;NAV2	Body;Body;Body;Body;Body		0.0196204	0.00354557	0.00264306
cg14248091	6	45631385			Island	0.0255315	0.00461507	0.00264637
cg17153122	6	1311165			Island	-0.0105456	0.00190634	0.00264708
cg12579686	20	35154580	DLGAP4;DLGAP4-AS1;DLGAP4;DLGAP4	Body;Body;Body;Body		0.0231188	0.00417944	0.00264774
cg10827125	7	91272829				0.0339776	0.00614338	0.00264937
cg16605933	20	35842190	RPN2;RPN2	Body;Body		-0.0393866	0.00712144	0.00264949
cg08794135	1	21617100	ECE1;ECE1;ECE1	TSS1500;TSS200;Body	Island	0.0296391	0.0053602	0.00265208
cg25894260	22	27536170				-0.050383	0.00911334	0.00265416
cg22143002	5	70829317	BDP1	Body		0.085727	0.0155078	0.00265521
cg04849378	12	72730618	TRHDE	Body		-0.039881	0.00721588	0.00265767
cg17720001	5	4640737				-0.0519605	0.00940796	0.0026657
cg07462521	15	93124323				0.0137732	0.00249426	0.00266799
cg17278864	17	12877321	RICH2	Body	Island	-0.0389449	0.00705273	0.002668
cg05632435	1	16524263				-0.0556813	0.010084	0.00266849
cg19391888	3	9791984	OGG1;OGG1;OGG1;OGG1;OGG1;OGG1;OGG1;OGG1	1stExon;1stExon;1stExon;1stExon;1stExon;1stExon;1stExon;1stExon	Island	0.00934124	0.00169199	0.00267031
cg26551146	6	169013705	SMOC2;SMOC2	Body;Body		-0.0418766	0.00758603	0.00267167
cg25079802	20	52351096				-0.0342628	0.00620684	0.00267179
cg03462053	12	52887263	KRT6A	TSS200		-0.0425934	0.00771618	0.00267213
cg10105655	13	81205011				0.0307281	0.005567	0.00267279
cg11784243	6	25369563	LRRC16A	Body		0.042645	0.00772618	0.00267313
cg14107561	6	31789941				-0.0155875	0.0028241	0.0026733
cg07513814	2	232758224	MIR1471	TSS1500		-0.0145172	0.00263054	0.00267487
cg14030728	9	35792957	NPR2	1stExon	S_Shore	0.0212221	0.00384553	0.00267506
cg23807894	20	30326562	TPX2	TSS1500	N_Shore	-0.0352993	0.00639674	0.00267573
cg27184109	12	48185830	HDAC7;HDAC7;HDAC7	Body;Body;Body		0.0301828	0.00546988	0.00267642
cg17847344	5	158478734	EBF1	Body	S_Shore	0.0521632	0.00945538	0.00267903
cg22378341	3	40621906				-0.064444	0.0116821	0.00267965
cg22586324	7	123296098	LMOD2	1stExon		0.0398489	0.00722563	0.00268295
cg14930269	3	49142045	QARS	Body	Island	-0.00909722	0.00164961	0.00268333
cg16286233	2	6774090	LINC01246;LINC01246;LINC01246	TSS200;ExonBnd;Body		-0.0523072	0.00948573	0.0026843
cg10737511	15	52796163	MYO5A;MYO5A	Body;Body		-0.101743	0.0184516	0.00268477
cg11452469	1	55074259	ACOT11;ACOT11	Body;Body		-0.0276001	0.00500595	0.00268612
cg03004497	11	58874207	FAM111B;FAM111B;FAM111B	TSS1500;TSS1500;TSS1500	Island	-0.00526226	0.000954483	0.00268665
cg14463771	2	60618951				0.0164137	0.00297813	0.00269046
cg25020073	10	4925586	tAKR	Body		0.0391816	0.00711576	0.00270146
cg07368199	11	34795288				-0.0321518	0.00584069	0.00270473
cg05771369	12	58021713	B4GALNT1	Body	Island	0.0119552	0.00217209	0.00270645
cg04507775	1	236228194	NID1	1stExon	Island	-0.0122151	0.00221976	0.00270885
cg09371325	9	98717524	ERCC6L2;ERCC6L2	Body;Body		-0.0408251	0.00741937	0.00270967
cg08438435	15	29408145	APBA2;APBA2	Body;Body	Island	-0.0273613	0.00497269	0.00271009
cg02648821	7	100298370				0.0327601	0.00595428	0.0027109
cg26522543	16	28304663	SBK1	5'UTR	Island	0.0185584	0.00337325	0.00271155
cg03077062	2	73299091	SFXN5	TSS200	Island	0.0174435	0.0031707	0.00271194
cg04160181	9	129401542	LMX1B;LMX1B;LMX1B	Body;Body;Body		-0.0727982	0.0132335	0.0027128
cg16705049	3	11173263				-0.0550765	0.0100124	0.00271328
cg10041353	6	21557585				-0.0730976	0.0132892	0.00271395
cg21638063	5	107717975	FBXL17	TSS200	Island	-0.0115607	0.00210211	0.00271598
cg07333573	1	226792000	C1orf95	3'UTR		-0.0434656	0.00790523	0.00271871
cg01507173	2	113816662	IL1F5;IL1F5	5'UTR;TSS200		0.0315125	0.00573131	0.00271877
cg24404823	1	247496053	ZNF496	TSS1500	S_Shore	-0.0526406	0.00957457	0.0027195
cg19000926	22	50683015	TUBGCP6;TUBGCP6	1stExon;5'UTR	Island	0.0123227	0.00224135	0.00271966
cg21292301	4	509816	PIGG;PIGG;PIGG;PIGG;PIGG;PIGG;PIGG;PIGG	Body;Body;Body;Body;Body;Body;Body;Body		-0.0207724	0.00378002	0.00272528
cg16079958	5	71404742	MAP1B	Body	Island	-0.0243956	0.00443993	0.00272685
cg22550042	10	124692682	C10orf88	Body		0.0987738	0.0179774	0.00272738
cg13464955	10	132893429	TCERG1L-AS1;TCERG1L	TSS200;Body	Island	-0.0167815	0.00305441	0.00272772
cg23170535	10	1213441			S_Shelf	-0.0263199	0.00479107	0.00272915
cg19589040	3	160116599	SMC4;SMC4;IFT80;IFT80	TSS1500;TSS1500;5'UTR;5'UTR	N_Shore	0.0310513	0.00565322	0.002731
cg06396287	7	8153570	ICA1;ICA1;ICA1;ICA1	Body;Body;Body;Body		0.0251717	0.00458354	0.00273298
cg03118510	16	81606095	CMIP;CMIP	Body;Body		-0.00821427	0.00149619	0.00273658
cg13053563	1	248568331	OR2T1	TSS1500		0.055449	0.0100999	0.0027367
cg16735021	14	23564343	C14orf119;ACIN1;ACIN1;ACIN1	TSS1500;1stExon;1stExon;1stExon	Island	-0.0135093	0.00246092	0.00273789
cg26335152	6	139902149				-0.0401955	0.00732232	0.00273805
cg02423593	10	104118049	GBF1;GBF1;GBF1	Body;Body;Body		-0.0444558	0.00809892	0.00273882
cg22759374	14	32724452				-0.0196665	0.00358342	0.00274084
cg18229455	5	51986411				0.0494971	0.00901909	0.00274114
cg12822228	13	82931029				0.0741011	0.0135037	0.0027424
cg04416750	3	98620570	DCBLD2	TSS200	Island	-0.00928298	0.00169172	0.00274275
cg04908655	11	65803533				-0.035617	0.00649099	0.00274312
cg14226678	19	2841332	ZNF555	TSS200	Island	-0.00570413	0.00103964	0.00274424
cg23709011	7	23285803	GPNMB;GPNMB	TSS1500;TSS1500	N_Shore	0.0263119	0.00479572	0.00274443
cg02807671	1	79184321				-0.0623701	0.0113684	0.002745
cg25999880	11	120811938	GRIK4;GRIK4;GRIK4	Body;Body;Body		-0.0173645	0.0031662	0.00274927
cg14051666	2	3174520				0.0309865	0.00565131	0.00275207
cg17022038	19	18260479	MAST3	Body	Island	0.0226352	0.00412836	0.00275252
cg26185884	8	144568432	ZC3H3	Body	N_Shore	-0.0148724	0.00271259	0.00275283
cg21205776	6	33136933	COL11A2;COL11A2;COL11A2	Body;Body;Body		-0.0371455	0.00677683	0.00275608
cg23901856	17	31848492	ASIC2	Body		0.0274154	0.00500243	0.00275791
cg08030199	10	4557114				0.0495664	0.00904533	0.00275933
cg08829675	16	58066402	MMP15	Body		0.0357849	0.00653093	0.00276036
cg03917887	9	130478109	PTRH1;TTC16	TSS200;TSS1500	Island	0.0247438	0.00451592	0.0027605
cg18337422	11	107992253	ACAT1	TSS200	Island	-0.0150197	0.00274125	0.00276073
cg12413429	10	32684139				-0.0275661	0.005032	0.00276287
cg12976141	11	6426823	APBB1;APBB1;APBB1;APBB1;APBB1;APBB1;APBB1;APBB1;APBB1;APBB1	5'UTR;TSS1500;TSS1500;TSS1500;1stExon;TSS200;TSS200;Body;Body;Body		0.03476	0.00634533	0.00276316
cg06833778	1	241464644	RGS7	Body		-0.047054	0.00859	0.00276376
cg12234287	6	31549229	LTB;LTB	Body;3'UTR	Island	0.00978149	0.0017859	0.00276531
cg08616943	7	130552600				-0.0568537	0.0103808	0.00276591
cg19343783	2	166981698	SCN1A;LOC101929680	5'UTR;Body		-0.035023	0.00639492	0.00276615
cg17726889	19	28960469	LOC100420587	Body		0.0445895	0.00814204	0.00276667
cg24830415	13	47130354	LRCH1;LRCH1;LRCH1	Body;Body;Body	S_Shore	0.0622397	0.0113663	0.00276813
cg16307674	7	155170868			Island	-0.00674175	0.00123159	0.00277202
cg21748230	10	21795135			N_Shelf	-0.0314317	0.00574214	0.00277242
cg15270687	6	90143634	ANKRD6	5'UTR	Island	0.0156713	0.00286296	0.00277251
cg14214834	3	123139305	ADCY5	Body		-0.0209301	0.00382403	0.00277362
cg23970856	2	55459633	RPS27A;C2orf63;C2orf63;RPS27A;C2orf63	5'UTR;1stExon;TSS200;TSS200;5'UTR		0.0199898	0.00365236	0.00277409
cg03876116	20	3663068	ADAM33;ADAM33;ADAM33	TSS1500;TSS1500;TSS1500	Island	-0.0191188	0.00349332	0.00277444
cg18585507	7	101194627	COL26A1;COL26A1	Body;Body		-0.0200484	0.00366332	0.0027749
cg12413476	3	190858167				-0.0606505	0.0110823	0.00277497
cg03066299	1	198529410				0.0650968	0.0118951	0.00277528
cg11125146	6	139695672	CITED2;CITED2;CITED2;CITED2	1stExon;TSS1500;TSS200;5'UTR	Island	0.0131367	0.00240057	0.00277581
cg22534206	12	2075506	DCP1B	Body		-0.0307176	0.00561342	0.00277618
cg02887997	1	14220177			S_Shore	-0.0599856	0.0109639	0.00277839
cg22374165	2	39199173	LOC100271715	3'UTR		-0.0300465	0.0054927	0.00278044
cg16447700	22	46668200	TTC38	Body		0.0449766	0.00822295	0.00278181
cg06873590	5	167545249	ODZ2	Body		0.0294887	0.00539235	0.00278408
cg19056604	4	154733113				-0.100385	0.0183588	0.00278562
cg27100229	3	42305471	CCK;CCK	5'UTR;TSS200	S_Shore	0.030936	0.00565924	0.0027889
cg05986572	11	111894022			N_Shore	0.0282543	0.00516932	0.00279044
cg10475153	3	190024765	CLDN1	3'UTR		0.0409415	0.00749428	0.0027966
cg20054983	11	124496361	TBRG1;TBRG1	Body;Body	S_Shelf	0.0138751	0.00254026	0.00279872
cg25781936	6	138750887	NHSL1;NHSL1	Body;Body		-0.0558161	0.0102188	0.00279872
ch.6.105025291R	6	104918598				0.0432251	0.00791456	0.0028001
cg00468042	6	156744510				0.0259968	0.00476271	0.00280702
cg22470465	19	19278512	LOC729991-MEF2B;LOC729991-MEF2B;MEF2B;LOC729991-MEF2B	Body;5'UTR;5'UTR;Body	N_Shelf	-0.0366065	0.00670668	0.00280742
cg00568303	1	6663886	KLHL21	TSS1500	S_Shore	-0.0246915	0.00452398	0.00280809
cg01092036	11	102595300	MMP8	Body		0.0316067	0.00579114	0.00280842
cg13758054	9	136930777	BRD3	5'UTR		-0.0801345	0.0146849	0.00281033
ch.17.480931F	17	14532155				-0.044281	0.0081149	0.00281072
cg15595478	5	79650944				0.0512501	0.00939246	0.00281126
cg17340314	9	35608000	TESK1;MIR4667;TESK1	Body;TSS200;ExonBnd	S_Shelf	0.0209979	0.0038485	0.00281209
cg09767929	16	49366941				0.0476866	0.00873998	0.0028121
cg16667975	3	62249425	PTPRG-AS1;PTPRG-AS1;PTPRG-AS1;PTPRG	Body;Body;Body;Body		-0.0576471	0.0105671	0.00281384
cg05592448	6	36725287	CPNE5	Body		0.0480687	0.00881281	0.002816
cg11693410	12	49378904			S_Shelf	-0.0545607	0.0100055	0.00281904
cg05100688	9	130570091	FPGS;FPGS;FPGS;FPGS	Body;Body;Body;Body		-0.0374353	0.0068657	0.00282033
cg17637585	1	68114372				-0.0101844	0.00186856	0.00282509
cg14920359	19	48277572				0.0336994	0.0061841	0.00282743
cg15875340	14	104893636			N_Shelf	-0.0166255	0.00305141	0.00282952
cg21346680	6	134158174	LINC01312;TARID	Body;Body	N_Shore	0.0413658	0.00759228	0.00282964
cg13024359	20	49348188	PARD6B;PARD6B	5'UTR;1stExon	Island	-0.0192154	0.00352693	0.0028301
cg07280807	14	70317239			Island	-0.115516	0.0212047	0.00283135
cg08865161	3	170155651				0.0536745	0.00985311	0.00283175
cg05465745	7	1986640	MAD1L1;MAD1L1;MAD1L1	Body;Body;Body		-0.043101	0.00791291	0.002833
cg01733007	22	27430606				0.0424602	0.00779561	0.00283355
cg27505953	8	25835023	EBF2	Body		-0.0282837	0.00519481	0.00283828
cg21444593	1	235292343	SNORA14B;TOMM20	TSS1500;TSS200	Island	-0.0388319	0.00713469	0.00284265
cg09697874	19	45783658	MARK4;MARK4	Body;Body		0.0250214	0.0045976	0.00284359
cg04213910	17	43238881	HEXIM2	5'UTR	Island	0.0199146	0.00366013	0.00284662
cg15403961	4	173905761	GALNTL6	Body		0.0691346	0.0127082	0.00284845
cg16053095	2	38830276	HNRPLL;HNRPLL	TSS200;TSS200	Island	-0.012251	0.00225251	0.00285148
cg02797796	11	96240024	JRKL-AS1	Body		0.0171063	0.00314558	0.00285295
cg24385709	6	31126689	CCHCR1;CCHCR1;TCF19;TCF19;CCHCR1	TSS1500;TSS1500;5'UTR;5'UTR;TSS1500	S_Shore	0.0364902	0.00671045	0.00285384
cg09923978	11	58207761	OR5B12	TSS200		-0.0373689	0.0068736	0.00285666
ch.12.1034102F	12	50982493	DIP2B	Body		-0.0648413	0.011929	0.00285894
cg20567140	12	48152038	RAPGEF3;RAPGEF3;RAPGEF3;RAPGEF3	1stExon;5'UTR;5'UTR;Body	N_Shore	0.0488529	0.00899004	0.00286234
cg11614245	4	146539248	MMAA	TSS1500	N_Shore	-0.0620084	0.011412	0.00286348
cg14711067	22	37975975	LGALS2;LGALS2	1stExon;5'UTR		0.02203	0.00405487	0.00286501
cg15937990	1	39764579	MACF1	Body		0.0304718	0.00560985	0.00286761
cg17516963	15	42052629	MGA;MGA	Body;Body		-0.0256152	0.00471779	0.00287302
cg08285739	11	10772297	CTR9	TSS1500	N_Shore	0.0598678	0.0110288	0.00287579
cg18446411	14	105424198	AHNAK2	Body		-0.0392789	0.00723794	0.00287925
cg11458158	3	158398821	GFM1;GFM1;GFM1	Body;Body;Body		0.0565997	0.0104315	0.00288148
cg10790526	11	134250892	B3GAT1;B3GAT1	3'UTR;3'UTR	N_Shelf	0.0336779	0.006207	0.00288161
cg02999336	20	40009706				0.0695126	0.0128166	0.00288664
cg16603046	1	228461852	OBSCN;OBSCN	Body;Body	N_Shore	-0.0128246	0.00236473	0.00288744
cg05235344	6	11810356				-0.0307018	0.00566269	0.00289095
cg01518591	6	29408229	OR10C1	1stExon		0.0465459	0.008585	0.00289097
cg02336919	11	68694943	IGHMBP2	Body		0.0577608	0.0106537	0.00289117
cg00659686	21	34256544				0.0482074	0.00889256	0.00289254
cg12240322	4	6046407	JAKMIP1	Body		0.0766007	0.0141313	0.0028936
cg14435903	19	16390216				0.126269	0.0233004	0.00289708
cg00199007	20	61583910	SLC17A9	TSS200	Island	-0.0417939	0.00771252	0.00289752
cg06722277	16	87475830	ZCCHC14	Body		0.0276722	0.00510932	0.00290442
cg09793776	11	67166216	PPP1CA;PPP1CA;PPP1CA	Body;Body;Body	N_Shore	-0.0292141	0.00539415	0.00290472
cg06891164	14	105451249	C14orf79	TSS1500	N_Shore	-0.0387464	0.00715688	0.00290946
cg22310653	10	123734262	NSMCE4A;NSMCE4A	Body;Body	Island	0.0146082	0.00269879	0.00291182
cg27068539	16	4896607	UBN1;GLYR1	TSS1500;Body	Island	-0.0158422	0.00292676	0.00291183
cg15556085	6	118972834	C6orf204;C6orf204;C6orf204;C6orf204	5'UTR;5'UTR;1stExon;1stExon	Island	-0.00715991	0.00132282	0.00291245
cg01775573	12	92967956				-0.0100097	0.00184954	0.00291383
cg14296729	19	39930036			S_Shelf	0.0189763	0.00350657	0.00291468
cg22462714	17	79224306	SLC38A10	Body		-0.0367451	0.00679122	0.00291698
cg24094804	19	19737909	LPAR2	Body	Island	-0.0121063	0.00223754	0.00291723
cg25897814	19	46418379	NANOS2	TSS1500	S_Shore	-0.0243004	0.0044921	0.00291955
cg12624037	5	40274087				0.081492	0.0150647	0.00291985
cg25513321	20	33577058	MIR499;MYH7B	TSS1500;Body		-0.0643123	0.0118918	0.00292297
cg03436432	9	112665445	PALM2;PALM2;PALM2-AKAP2;PALM2-AKAP2	Body;Body;Body;Body		-0.019826	0.00366601	0.00292317
cg25699597	2	178974212	PDE11A	TSS1500	N_Shelf	0.062375	0.0115378	0.00292774
cg04632539	2	118742642	CCDC93	Body		0.0314103	0.00581099	0.00292961
cg24125904	12	124751628				0.075815	0.0140308	0.00293404
cg18323710	12	67660403			N_Shelf	0.0243498	0.00450647	0.00293441
cg07158132	16	55689477	SLC6A2;SLC6A2;SLC6A2	TSS200;TSS1500;TSS1500	N_Shore	-0.0360087	0.00666584	0.00293758
cg18309449	3	102399370				0.0421922	0.00781161	0.00293937
cg06907580	17	8093498	C17orf59;C17orf59	1stExon;5'UTR	Island	0.0134522	0.00249065	0.00293968
cg25798264	9	135669131	AK8	Body		-0.0524495	0.00971176	0.0029408
cg09302903	17	46801314	C17orf93;PRAC	Body;TSS1500	N_Shore	0.0114242	0.00211562	0.00294244
cg14381994	8	144262769				-0.0309189	0.00572587	0.00294261
cg16739396	1	63249836	ATG4C;ATG4C;ATG4C;ATG4C	1stExon;1stExon;5'UTR;5'UTR		-0.0443037	0.00820477	0.00294286
cg05994974	7	139761087	PARP12	Body	N_Shore	-0.061123	0.0113209	0.00294438
cg23509861	5	122109428	SNX2;SNX2	TSS1500;TSS1500	N_Shore	-0.0271006	0.00501951	0.0029445
cg11816001	7	98611130			S_Shore	0.0379629	0.00703299	0.00294743
cg02087005	7	156837151				0.0283257	0.00524856	0.00294979
cg03604011	5	400201	AHRR	Body		-0.0201168	0.00372773	0.00295054
cg12894525	6	52165602				0.0492766	0.00913248	0.0029524
cg01538392	20	33291225	TP53INP2	TSS1500	N_Shore	-0.0556841	0.0103201	0.00295252
cg26846907	4	185221118				-0.0169872	0.00314838	0.00295295
cg20806507	3	128178207				-0.0216179	0.00400697	0.00295402
cg02857273	3	57541377	PDE12	TSS1500	N_Shore	0.156391	0.0289896	0.00295489
cg04445988	6	75994563	TMEM30A;TMEM30A;TMEM30A;TMEM30A	5'UTR;1stExon;5'UTR;1stExon	Island	0.0244546	0.00453641	0.0029644
cg15712332	2	234182753	ATG16L1;ATG16L1;ATG16L1;ATG16L1;ATG16L1	Body;Body;Body;Body;Body		-0.0435263	0.00807444	0.00296469
cg07412112	8	103200641				0.0263977	0.00489775	0.00296674
cg10255594	16	79502420				0.0254584	0.00472429	0.00296902
cg16824480	17	74189931	RNF157	Body		-0.046956	0.00871517	0.00297137
cg23864892	15	44084159	SERF2;SERF2;SERF2;SERF2-C15ORF63;SERF2;SERF2;SERF2;SERF2;SERF2	TSS1500;TSS200;TSS200;TSS200;TSS200;5'UTR;1stExon;ExonBnd;5'UTR	Island	0.0160329	0.0029764	0.00297418
cg00873919	3	57743599	SLMAP	Body	S_Shore	-0.053057	0.0098499	0.00297449
cg18145175	4	76621238				0.0381084	0.00707484	0.0029747
cg19075194	2	11606237	E2F6;E2F6;E2F6;E2F6;E2F6;E2F6	Body;1stExon;Body;Body;5'UTR;Body	Island	0.0310686	0.00576896	0.00297706
cg06815056	19	16940140	SIN3B	TSS200		-0.0326548	0.0060662	0.0029829
cg26084032	1	235017899				0.0766881	0.0142491	0.00298563
cg01637251	18	904390	ADCYAP1;ADCYAP1	TSS1500;TSS1500	N_Shore	0.04363	0.00810859	0.0029886
cg07122896	3	51705150	TEX264;TEX264;TEX264	TSS200;TSS200;TSS200	Island	0.0147964	0.00274997	0.002989
cg09700170	18	54328006	WDR7;WDR7	5'UTR;5'UTR		-0.0273428	0.00508316	0.00299254
cg03388493	16	64053139				0.0535842	0.00996585	0.00299816
cg11181693	6	169825345				0.228731	0.0425427	0.00299883
cg18426860	6	159592134	FNDC1	Body	S_Shore	-0.106537	0.0198205	0.00300233
cg16570455	2	75147288			Island	-0.0628209	0.0116931	0.00300871
cg19926852	6	168870030	SMOC2;SMOC2	Body;Body		-0.0561684	0.0104559	0.00300995
cg18508906	5	140870615	PCDHGA8;PCDHGB5;PCDHGA9;PCDHGB6;PCDHGA10;PCDHGB7;PCDHGA11;PCDHGA11;PCDHGA12;PCDHGC3;PCDHGC3;PCDHGC4;PCDHGC5;PCDHGC5;PCDHGA1;PCDHGA2;PCDHGA3;PCDHGB1;PCDHGA4;PCDHGB2;PCDHGA5;PCDHGB3;PCDHGA6;PCDHGA7;PCDHGB4	Body;Body;Body;Body;Body;Body;Body;Body;Body;Body;Body;Body;1stExon;1stExon;Body;Body;Body;Body;Body;Body;Body;Body;Body;Body;Body	N_Shore	-0.0439367	0.00818009	0.00301183
cg23516283	8	145727318	PPP1R16A	3'UTR	S_Shore	-0.0337756	0.00628922	0.00301377
cg03380773	8	41504331	NKX6-3	Body	S_Shore	-0.0177196	0.00330016	0.00301644
cg21665861	10	127676385	FANK1	Body		-0.0267239	0.00497772	0.00301792
cg10025742	13	111820230	ARHGEF7;ARHGEF7;ARHGEF7;ARHGEF7	5'UTR;Body;Body;Body		0.020291	0.00377975	0.00301876
cg22574675	10	134697150			N_Shore	0.0500846	0.0093314	0.0030213
cg07533951	12	114879558			S_Shore	0.0281591	0.00524641	0.00302133
cg25691026	19	8670586	ADAMTS10	Body	S_Shore	0.0153803	0.00286588	0.00302286
cg27043188	12	58013414	SLC26A10	TSS1500	Island	0.0170558	0.00317815	0.00302313
cg11548732	2	160465499	BAZ2B	5'UTR		-0.0323289	0.00602424	0.00302341
cg09031716	17	4901392	INCA1;INCA1;KIF1C;INCA1;KIF1C;INCA1	TSS1500;TSS1500;5'UTR;TSS1500;1stExon;TSS1500	Island	0.00885856	0.00165079	0.00302393
cg12800915	9	100952629	CORO2A	5'UTR	N_Shore	0.0187585	0.00349569	0.00302407
cg03438330	3	133579837	RAB6B	Body		0.0406281	0.0075716	0.00302489
cg01278564	16	88525221	ZFPM1	Body	S_Shelf	-0.0353626	0.00659101	0.00302633
cg10459054	20	57413436	GNASAS;GNAS	Body;TSS1500	N_Shore	-0.0311603	0.00580979	0.00303091
cg12222095	1	12040222	MFN2;MFN2	TSS200;TSS200	Island	0.0069334	0.00129289	0.00303266
cg20566766	5	138723816	MGC29506	Body	N_Shelf	0.0198984	0.00371093	0.00303415
cg01244934	1	1003417			Island	-0.107372	0.0200262	0.00303538
cg25867318	17	40494745	STAT3;STAT3;STAT3	Body;Body;Body		0.047369	0.00883755	0.00303939
cg03567358	11	71050535				-0.0476038	0.0088816	0.00303977
cg03935544	7	42951740	C7orf25;C7orf25	TSS200;TSS200	Island	-0.011789	0.00220003	0.00304291
cg18489009	19	46056723	OPA3;OPA3	3'UTR;Body	N_Shore	-0.0410799	0.00766656	0.00304346
cg22352499	22	30812642	SEC14L2;SEC14L2	Body;3'UTR		-0.0173039	0.00322945	0.00304387
cg18763712	2	74829898	M1AP;M1AP;M1AP	Body;Body;Body		0.0381281	0.00711714	0.00304619
cg12520052	11	3967780	STIM1;STIM1;STIM1	Body;Body;Body		0.055764	0.0104095	0.00304674
cg13486309	1	155329113	ASH1L	Body		0.0233987	0.00436816	0.00304764
cg00728905	4	174190080	GALNT7	Body		0.0315136	0.00588406	0.00304983
cg09266901	12	124118336	EIF2B1;GTF2H3	TSS200;TSS200	Island	0.00951121	0.00177588	0.00304984
cg15863052	19	44306665	LYPD5;LYPD5	TSS200;5'UTR	S_Shelf	-0.0637895	0.0119111	0.00305052
cg05954820	2	232881319	DIS3L2;DIS3L2;DIS3L2;DIS3L2;DIS3L2	Body;Body;Body;Body;Body		-0.0203499	0.00380041	0.00305258
cg04279596	4	120133691	USP53	TSS200	Island	-0.00636919	0.00118947	0.00305259
cg21932380	11	9596283	WEE1;WEE1;WEE1	1stExon;Body;5'UTR	Island	0.0169678	0.00316957	0.00305582
cg08972160	15	74486948	STRA6;STRA6;STRA6;STRA6;STRA6;STRA6;STRA6;STRA6	3'UTR;Body;Body;Body;Body;Body;Body;Body		-0.0252338	0.00471471	0.00305882
cg02340223	19	30938840	ZNF536	Body	N_Shelf	-0.0471582	0.0088112	0.003059
cg13120955	21	17911959	C21orf34;MIRLET7C;C21orf34	Body;TSS200;Body		0.0251167	0.00469324	0.00306
cg14870603	8	31986050	NRG1-IT1;NRG1-IT1;NRG1-IT1;NRG1	Body;Body;Body;Body		0.0646221	0.0120762	0.00306118
cg24439715	1	101754029				-0.02812	0.00525543	0.00306255
cg18732651	11	41557290				0.0537238	0.0100428	0.00306547
cg26250747	20	57225100	STX16;STX16;STX16;STX16;STX16;STX16-NPEPL1;STX16;STX16;STX16	TSS1500;TSS1500;TSS1500;TSS1500;TSS1500;TSS1500;TSS1500;TSS1500;TSS1500	Island	-0.013782	0.00257657	0.00306679
cg06745124	3	133749941	SLCO2A1	TSS1500	S_Shore	0.0326006	0.00609565	0.00306873
cg00672712	7	99752629	C7orf43	3'UTR	N_Shelf	-0.0214132	0.00400438	0.00307056
cg25388451	7	111784478	DOCK4	Body		0.0293409	0.00548694	0.00307064
cg19964491	6	32016236	TNXB	Body		-0.0654932	0.0122492	0.0030723
cg06606220	6	166413036				0.0382375	0.00715282	0.00307471
cg17770392	2	166669226				-0.0385294	0.0072081	0.00307598
cg14824147	22	40801779	SGSM3;SGSM3	Body;Body		-0.0226506	0.00423772	0.00307669
cg27325741	16	80886592	PRCAT47;PRCAT47	Body;Body		-0.0196461	0.00367603	0.00307828
cg21513610	13	113425621	ATP11A;ATP11A	Body;Body	S_Shore	0.0332528	0.00622604	0.00308693
cg04945350	1	228605010	TRIM17;TRIM17;TRIM17;TRIM17	TSS1500;TSS1500;TSS1500;TSS1500	S_Shore	0.0267036	0.00500071	0.00308938
cg04249125	7	22056243				0.0437987	0.00820624	0.00309625
cg11553667	19	5459390			S_Shelf	0.083142	0.0155791	0.00309746
cg19564098	10	124895697	HMX3	1stExon	Island	-0.0128001	0.00239883	0.00309946
cg23807354	1	92950249	GFI1;GFI1;GFI1	5'UTR;5'UTR;TSS1500	Island	0.0148148	0.00277653	0.0031001
cg00777067	2	3328359	TSSC1	Body		0.0154269	0.0028916	0.0031017
cg00805678	1	36867900				0.0297228	0.00557341	0.00310705
cg21438477	17	19574366	ALDH3A2;ALDH3A2	Body;Body		0.0253418	0.00475222	0.00310794
cg04253587	20	45606672	EYA2;EYA2	5'UTR;5'UTR		0.0266956	0.0050061	0.00310795
cg19412736	1	205215537	TMCC2;TMCC2;TMCC2	TSS200;Body;Body		0.0620155	0.0116302	0.00310884
cg21036971	8	126514608				0.00944362	0.00177129	0.00311081
cg25483073	20	15026122	MACROD2	Body		0.0283653	0.00532095	0.00311235
cg21171453	20	2734909	EBF4	Body	S_Shore	0.022696	0.00425786	0.00311366
cg05607531	2	240259535	HDAC4	Body		-0.0301465	0.00565576	0.00311401
cg08229907	17	4269973	UBE2G1	TSS200	Island	-0.00823802	0.00154558	0.00311445
cg16599703	1	37500358	GRIK3	TSS1500	Island	0.0205358	0.0038532	0.00311577
cg11142506	1	2900163				0.0210813	0.00395677	0.00311992
cg12082346	3	195844910				-0.0401666	0.00754073	0.0031232
cg23332699	15	44069569	ELL3	TSS200	Island	0.018481	0.0034696	0.00312336
cg02674870	7	155856153			Island	-0.0475952	0.00893718	0.00312601
cg04734712	17	1811474			Island	-0.0258985	0.00486343	0.00312695
cg26304038	11	64514159	RASGRP2;PYGM;PYGM	TSS1500;Body;Body	S_Shore	-0.0468762	0.00880422	0.00312918
cg17638730	8	86089333	E2F5;E2F5	TSS1500;TSS1500	Island	-0.0231409	0.00434673	0.00313054
cg01504248	4	77345848			S_Shelf	0.0255072	0.00479143	0.00313121
cg01596520	19	14225029	PRKACA;PRKACA	TSS200;Body	N_Shelf	-0.0461287	0.00866548	0.00313178
cg25630134	2	178483992	TTC30A	TSS1500	S_Shore	-0.0221972	0.00417018	0.00313289
cg21002176	7	54427156				0.0391316	0.00735568	0.00314039
cg11086547	10	11317872	CUGBP2;CUGBP2;CUGBP2;CUGBP2	Body;Body;Body;Body		0.0491493	0.00923887	0.0031406
cg19060227	2	179315341	DFNB59;PRKRA;PRKRA;PRKRA;PRKRA;MIR548N;PRKRA	TSS1500;1stExon;5'UTR;5'UTR;1stExon;Body;Body	Island	-0.0101055	0.00190033	0.00314587
cg18785724	17	43225229	HEXIM1;HEXIM1	1stExon;5'UTR	Island	0.0134944	0.00253843	0.00315033
cg13620034	8	72755052	MSC	Body	N_Shore	0.0166799	0.00313785	0.00315117
cg03557935	19	16647109	CHERP	Body	S_Shelf	-0.0260002	0.00489131	0.00315154
cg21508212	1	181001337	MR1;MR1;MR1;MR1;MR1	TSS1500;TSS1500;TSS1500;TSS1500;TSS1500		0.0550559	0.010358	0.0031523
cg26398158	3	185655913	TRA2B;TRA2B;TRA2B;TRA2B	1stExon;1stExon;5'UTR;5'UTR	Island	0.00892004	0.00167819	0.00315231
cg13417901	20	62660979	PRPF6	Body	Island	-0.0138846	0.00261249	0.0031538
cg01298290	14	62459096				-0.032173	0.00605395	0.00315465
cg01599140	1	22568254				-0.0291925	0.00549365	0.00315597
cg18572214	14	94423192	ASB2	1stExon		0.021663	0.00407681	0.00315642
cg04867406	11	67211057	CORO1B;CORO1B	TSS200;5'UTR		-0.00816011	0.00153604	0.00315973
cg15632787	19	54442977	CACNG7	Body	N_Shelf	0.0595425	0.0112082	0.00315979
cg02981103	14	24049380	JPH4;JPH4	TSS1500;TSS1500	S_Shelf	0.0333873	0.00628483	0.00315988
cg05545882	10	43216927				0.0473202	0.00890857	0.00316142
cg05171729	6	168627236			N_Shelf	0.038525	0.007253	0.00316186
cg00398781	13	113631199	MCF2L	Body	N_Shelf	0.0213142	0.00401281	0.00316203
cg24784730	12	125225655			S_Shore	0.0466426	0.00878217	0.00316325
cg03000271	6	33168677	SLC39A7;SLC39A7;SLC39A7;SLC39A7;SLC39A7;SLC39A7;RXRB;RXRB;RXRB	1stExon;1stExon;5'UTR;5'UTR;5'UTR;1stExon;TSS200;TSS1500;TSS1500	Island	0.00900761	0.00169623	0.00316499
cg07410217	4	38153736				-0.0298652	0.0056247	0.00316687
cg20283224	2	55094041	EML6	Body		-0.0571568	0.0107689	0.00317222
cg27004850	7	158264725	PTPRN2;PTPRN2;PTPRN2	Body;Body;Body		-0.0508835	0.00958709	0.00317246
cg03734611	1	6741190	DNAJC11	Body		-0.03018	0.00568691	0.00317398
cg08189119	8	54652218	ATP6V1H;ATP6V1H;ATP6V1H	Body;Body;Body		0.0552294	0.0104101	0.00317808
cg14900388	21	32716584	TIAM1	5'UTR	S_Shore	0.0109938	0.00207226	0.00317845
cg25944351	6	152125177	ESR1	5'UTR	N_Shelf	0.0208482	0.00393048	0.00318096
cg03889132	1	35913889	KIAA0319L	Body		-0.0436439	0.00822814	0.003181
cg13752114	3	195489708	MUC4;MUC4;MUC4	Body;Body;Body	Island	0.159616	0.0300958	0.00318265
cg11648638	19	3156854	GNA15	Body		-0.0345436	0.00651433	0.00318495
cg02024075	3	13875233	WNT7A	Body		-0.0448106	0.00845291	0.00318891
cg03223949	20	60397915	CDH4	Body		-0.0355638	0.00670884	0.00318932
cg01797468	7	139112728				0.0312526	0.00589618	0.00319081
cg02938174	11	34264099	ABTB2	Body		0.0334174	0.00630491	0.0031915
cg00341742	2	154335698	RPRM	TSS1500	S_Shore	0.0590656	0.0111441	0.00319165
cg04731714	11	67049212	ADRBK1	Body	N_Shelf	-0.0254795	0.00480763	0.00319255
cg09560043	20	19998446	NAA20;NAA20;NAA20	Body;Body;TSS200	Island	0.0113384	0.00214009	0.00319701
cg23173951	16	87799963	KLHDC4;KLHDC4;KLHDC4;LOC102724467	TSS1500;TSS1500;TSS1500;Body	S_Shore	-0.0366634	0.00692087	0.0031986
cg21416498	14	103395021	AMN	Body	Island	0.00688908	0.00130048	0.00319902
cg23302570	2	139538601	NXPH2	TSS1500	Island	0.705824	0.133252	0.00320014
cg25766774	3	45018909	ZDHHC3;ZDHHC3;EXOSC7;ZDHHC3;EXOSC7	TSS1500;TSS1500;Body;TSS1500;Body	S_Shore	-0.0461834	0.00871949	0.00320105
cg24003832	6	40722820				-0.0500763	0.00945964	0.00320866
cg26564172	1	183728338	RGL1	Body		-0.0242499	0.0045812	0.00320954
cg18820942	11	70066469				0.0388945	0.00734855	0.00321093
cg01608150	11	70404729	SHANK2;SHANK2;SHANK2	Body;Body;Body		-0.0294402	0.00556252	0.00321151
cg05228777	21	34447480			S_Shelf	0.077565	0.0146568	0.00321283
cg25790453	13	113633590	MCF2L;MCF2L	Body;TSS200	N_Shore	-0.0596566	0.0112763	0.00321718
cg10553890	11	83074588				-0.080627	0.0152412	0.00321822
cg02034293	19	2431468	LMNB2	Body	N_Shore	0.0251601	0.00475639	0.00321907
cg03389928	6	73493830	KCNQ5;KCNQ5;KCNQ5;KCNQ5;KCNQ5	Body;Body;Body;Body;Body		-0.0437079	0.00826371	0.00322065
cg04585694	6	125684860			Island	0.0161177	0.00304744	0.00322121
cg12748985	8	29370451				-0.038058	0.00719611	0.00322182
cg04912338	22	26299446	MYO18B	Body		0.032661	0.00617651	0.00322385
cg10588923	12	57903939	MARS	Body		0.0250257	0.004734	0.00322797
cg20345674	3	53684538	CACNA1D;CACNA1D;CACNA1D	Body;Body;Body		-0.0399636	0.00755974	0.00322799
cg05703502	3	113396181	KIAA2018	5'UTR		-0.0318121	0.00601851	0.00322972
cg23853026	4	1025591			N_Shelf	-0.0310957	0.00588307	0.00322998
cg15352224	3	10157326	C3orf10	TSS200	Island	-0.0185936	0.00351875	0.00323392
cg23066837	3	78372183				0.0489138	0.00925821	0.00323617
cg03724447	20	15635644	MACROD2;MACROD2	Body;5'UTR		-0.0251439	0.00476082	0.00324116
cg02348548	14	67511132	GPHN;GPHN	Body;Body		-0.0363954	0.00689213	0.003243
cg02665317	15	42783376			Island	-0.0250658	0.00474686	0.00324362
cg12387464	11	123775935	OR8D4	TSS1500		0.0600126	0.0113652	0.00324398
cg19099311	7	157568170	PTPRN2;PTPRN2;PTPRN2	Body;Body;Body	Island	-0.0198919	0.00376758	0.00324559
cg00184884	22	31892343	SFI1;SFI1;SFI1;SFI1	5'UTR;1stExon;1stExon;5'UTR	Island	0.0150901	0.00285836	0.00324687
cg06726490	2	97166001	NEURL3	Body	N_Shore	-0.0571084	0.0108184	0.00324805
cg23747194	2	86850233	RNF103;RNF103;RNF103;RNF103;RNF103;RNF103-CHMP3	1stExon;1stExon;5'UTR;5'UTR;Body;5'UTR	Island	-0.015616	0.00295915	0.00325251
cg23883696	18	70534298	NETO1;NETO1;NETO1	TSS1500;TSS1500;Body	Island	0.00593224	0.00112418	0.00325308
cg25256327	15	66196926	MEGF11	Body		-0.0329987	0.00625423	0.00325506
cg19039028	4	110223429	COL25A1;COL25A1;COL25A1;COL25A1	1stExon;5'UTR;5'UTR;1stExon	Island	-0.0324176	0.00614419	0.00325526
cg24158111	2	96990480	ITPRIPL1;ITPRIPL1;ITPRIPL1;ITPRIPL1	TSS1500;TSS1500;TSS1500;TSS1500	N_Shore	-0.0625968	0.0118677	0.00325957
cg25920279	11	132814471	OPCML;OPCML	TSS1500;Body	S_Shore	-0.030965	0.0058716	0.00326186
cg16233920	3	47621797	CSPG5	TSS1500	S_Shore	0.042215	0.00800542	0.00326287
[truncated: 29,182 more rows]

## Sheet: Supplementary Table 2
Supplementary Table 2: Nominally significant CpG sites for EWAS of cord arterial tissue samples from newborns conceived through embryo transfer at the cleavage or blastocyst stage.
CpG	Chr	Locus	Gene Name	Location	Relation to Island	Beta	SE	P value
cg11231279	10	98561739				-0.0707245	0.00945191	2.95608e-06
cg18609343	7	99717180	TAF6;TAF6;TAF6;TAF6;CNPY4	TSS1500;TSS1500;TSS1500;TSS1500;TSS200		-0.0181759	0.00248977	3.90817e-06
cg08095502	8	99118864	HRSP12	Body		0.0740946	0.010921	8.81316e-06
cg20818305	1	40222175	PPIE;PPIE;PPIE;PPIE;PPIE	3'UTR;Body;Body;Body;Body		-0.0261638	0.00414923	1.93671e-05
cg15550144	1	212369463				-0.0249102	0.00396754	2.02727e-05
cg11471619	21	22770819	NCAM2	Body		0.0580959	0.00926368	2.0517e-05
cg03127174	8	15397731	TUSC3;TUSC3;TUSC3;TUSC3	5'UTR;1stExon;1stExon;5'UTR	Island	-0.00935744	0.00149993	2.16808e-05
cg14363066	4	104104412	CENPE;CENPE	Body;Body		0.0400552	0.00644727	2.26487e-05
cg20319791	3	54180925	CACNA2D3	Body		0.0586831	0.00965578	2.84989e-05
cg16412341	2	227277087				0.0468094	0.00791862	3.79302e-05
cg00027466	1	156269048	VHLL;VHLL	5'UTR;1stExon		0.0494838	0.008516	4.51808e-05
cg09088039	5	73764575	LINC01331	Body		-0.0326288	0.00561572	4.52151e-05
cg16790374	8	57212793	SDR16C5	3'UTR		-0.0619555	0.0107159	4.75321e-05
cg10105347	21	42815772	MX1;MX1;MX1;MX1	Body;Body;Body;Body		0.0235932	0.00410709	5.07289e-05
cg01208860	7	72217229	TYW1B	Body		0.0608822	0.0106381	5.26782e-05
cg10684085	9	92804632	LOC286370	TSS1500		0.0753908	0.0132243	5.47677e-05
cg19253120	6	154402127	OPRM1;OPRM1;OPRM1;OPRM1;OPRM1;OPRM1;OPRM1;OPRM1;OPRM1;OPRM1;OPRM1;OPRM1;OPRM1;OPRM1;OPRM1;OPRM1;OPRM1;OPRM1;OPRM1	5'UTR;Body;Body;Body;Body;Body;Body;Body;Body;Body;Body;Body;Body;Body;Body;Body;Body;Body;Body		0.0535667	0.00944632	5.77715e-05
cg27355853	10	90344925			S_Shore	0.0461758	0.00815944	5.89524e-05
cg16435922	16	55053053			Island	0.0416416	0.00738266	6.09364e-05
cg14909856	9	117150236	AKNA	5'UTR		-0.0177565	0.00317036	6.53744e-05
cg26586287	11	94613673				-0.0341212	0.00615222	7.20426e-05
cg21130255	11	70368676	SHANK2;SHANK2	Body;Body		0.0344394	0.00625528	7.74426e-05
cg11684115	1	3042085	PRDM16;PRDM16	Body;Body	S_Shelf	-0.0178692	0.00325373	7.93702e-05
cg00553195	8	143429318	TSNARE1	Body	S_Shore	0.0574184	0.0104821	8.14076e-05
cg02612963	9	114287383	ZNF483;ZNF483	TSS200;TSS200	Island	-0.0218005	0.00398867	8.31974e-05
cg25544665	9	19380299	RPS6	TSS200	Island	-0.00978135	0.00179116	8.39048e-05
cg21351768	6	33421913	ZBTB9	TSS1500	N_Shore	0.0149379	0.00275863	9.1125e-05
cg05412210	15	90780764	C15orf58	5'UTR	S_Shelf	0.02227	0.00411395	9.13973e-05
cg02379668	14	76393953	TTLL5	Body		-0.0562023	0.0104254	9.5162e-05
cg15161667	11	46940613	LRP4	TSS1500	S_Shore	0.0712774	0.0132365	9.61919e-05
cg10671215	1	61542922	NFIA	TSS200	S_Shore	0.0306189	0.00569566	9.77831e-05
cg15507730	15	37392706	MEIS2;MEIS2;MEIS2;MEIS2;MEIS2;MEIS2;MEIS2;MEIS2	5'UTR;5'UTR;TSS1500;TSS1500;TSS1500;TSS1500;TSS1500;TSS1500	Island	-0.0231374	0.00431039	9.92077e-05
cg21527249	6	15410374	JARID2;JARID2	Body;5'UTR		0.0619327	0.0115697	0.000101901
cg11873613	14	35592116	PPP2R3C;KIAA0391	TSS1500;5'UTR	S_Shore	0.0171771	0.00321938	0.00010517
cg08977931	2	183321813	PDE1A;PDE1A	Body;Body		-0.110098	0.0206699	0.000106914
cg01547676	12	113623313	RITA1;RITA1;DDX54;DDX54	TSS200;TSS200;TSS200;TSS200	Island	-0.00490905	0.00092703	0.000113099
cg14441480	6	32729500	HLA-DQB2	Body	Island	0.143514	0.0271684	0.000115814
cg03732007	1	2071316	PRKCZ;PRKCZ;PRKCZ	5'UTR;Body;5'UTR		0.110385	0.020926	0.000117375
cg09880847	13	55628257				0.0379338	0.00720146	0.000118992
cg03543914	2	179990551	SESTD1	Body		0.0248821	0.00474076	0.000123174
cg22652190	6	44095455	TMEM63B;MRPL14	5'UTR;TSS1500	Island	0.0406512	0.00775489	0.00012465
cg11865772	10	62334051	ANK3;ANK3	TSS1500;Body		-0.024412	0.00465894	0.000125149
cg16218810	4	105893889				-0.0344924	0.0065903	0.000126528
cg14740901	9	102874024	INVS;INVS;INVS	Body;Body;Body		0.0265354	0.00508229	0.000129482
cg24266670	11	115630629			Island	0.0133406	0.00256006	0.000131889
cg25272554	2	222437075	EPHA4	TSS200	Island	0.00781336	0.00150107	0.000133319
cg14059822	5	3285935				0.0696578	0.0134071	0.000135673
cg01004002	17	4745176	MINK1;MINK1;MINK1;MINK1	Body;Body;Body;Body		0.0514155	0.00990888	0.000137363
cg04659124	4	189064756	TRIML1	Body		-0.0393803	0.00760302	0.000139714
cg10300188	11	2890577	KCNQ1DN	TSS1500	Island	0.11564	0.022399	0.000144089
cg10019329	21	42692748	FAM3B;FAM3B	Body;Body	S_Shelf	0.0243413	0.00472729	0.000147736
cg24711397	10	64572927	EGR2;EGR2;EGR2;EGR2	3'UTR;3'UTR;3'UTR;3'UTR	N_Shore	-0.0418706	0.00813537	0.00014838
cg12162879	17	31023674	MYO1D;MYO1D	Body;Body		0.0627051	0.0121845	0.000148503
cg02105152	18	14747928	ANKRD30B	TSS1500	Island	0.0671483	0.0130564	0.00014942
cg16096796	11	8290295			Island	0.0213068	0.00416034	0.000155448
cg06865036	19	10678015	CDKN2D;KRI1;CDKN2D	Body;TSS1500;Body	N_Shore	0.0264453	0.00516472	0.000155746
cg25426743	7	27166103	HOXA3	5'UTR	N_Shelf	-0.0478987	0.0093563	0.000156021
cg26174004	9	117969635	DEC1	5'UTR		-0.131987	0.0257818	0.000156033
cg22030272	21	41029700	B3GALT5;B3GALT5;B3GALT5;B3GALT5;B3GALT5;B3GALT5;B3GALT5	5'UTR;5'UTR;5'UTR;5'UTR;ExonBnd;ExonBnd;5'UTR		0.0334576	0.00655063	0.000159465
cg23284074	10	17486972	ST8SIA6	Body		-0.0781978	0.0153105	0.000159487
cg17922326	10	1558808	ADARB2	Body		0.0320574	0.00628047	0.000160422
cg04434821	16	9048272	USP7	Body	S_Shore	0.0358891	0.00703313	0.000160846
cg23009263	14	100631741				-0.0699211	0.0137065	0.000161306
cg24733560	20	60626293	TAF4	Body	N_Shelf	0.120259	0.0236102	0.00016364
cg15351777	1	31194367	MATN1;MATN1-AS1	Body;Body	Island	0.0231907	0.00456091	0.00016633
cg21883069	3	9860529	ARPC4-TTLL3;TTLL3;TTLL3	Body;Body;Body		0.0178359	0.00350992	0.000167284
cg11522180	12	333755	SLC6A13;SLC6A13	Body;Body		0.0378003	0.00748477	0.00017722
cg14392551	4	184367488	CDKN2AIP	Body	S_Shore	0.0913291	0.018131	0.000181577
cg04246357	6	158589294	SERAC1;SERAC1;GTF2H5	1stExon;5'UTR;TSS200	Island	0.0139967	0.00278411	0.000184901
cg11306934	21	18519003				-0.0709059	0.0141084	0.000185442
cg10862471	9	98079646	FANCC;FANCC;FANCC	TSS200;5'UTR;5'UTR	Island	-0.0136513	0.00272184	0.00018902
cg02432866	5	143567500	KCTD16	5'UTR		0.0432761	0.00863996	0.000191356
cg17002326	20	45039345			S_Shelf	-0.0479277	0.00958496	0.000194407
cg04458567	2	113286681	TTL	3'UTR		0.0262461	0.00525195	0.000195452
cg11780549	17	79952786	ASPSCR1	Body	N_Shore	-0.0140114	0.00280766	0.000198013
cg17285225	3	8811004	OXTR;OXTR	1stExon;5'UTR	Island	-0.00915045	0.00183803	0.000202475
cg03394725	7	64029913			Island	-0.0265029	0.00533516	0.000206577
cg25059165	6	33171467	SLC39A7;HSD17B8;SLC39A7	Body;TSS1500;Body	N_Shore	-0.0413683	0.00833598	0.000208497
cg16149154	21	27251699				-0.0288413	0.00581192	0.000208566
cg19675288	6	166582206	T	TSS200	Island	-0.00863383	0.0017407	0.000209529
cg00486611	4	141295260	SCOC;SCOC;SCOC;SCOC;SCOC;SCOC;SCOC;SCOC	Body;Body;Body;Body;Body;Body;Body;Body	Island	0.01258	0.00253636	0.000209569
cg02204209	15	67410524	SMAD3	Body		-0.0400101	0.00807566	0.000211702
cg12663321	1	46972470	DMBX1;DMBX1	TSS200;TSS200		-0.0385393	0.00779081	0.000214738
cg05549834	10	391177	DIP2C	Body	N_Shore	-0.030466	0.00616227	0.000215859
cg06120399	17	37322540	ARL5C	TSS200	S_Shore	0.0580729	0.0117547	0.000217301
cg21001487	8	53853112	NPBWR1	1stExon	Island	0.0173716	0.00351659	0.000217503
cg00086291	5	7772238	ADCY2	Body		0.0185204	0.00375528	0.000220785
cg23021477	19	53700527			S_Shelf	0.0329815	0.00669552	0.000223246
cg25438683	20	57428473	GNAS;GNAS;GNAS;GNAS	5'UTR;1stExon;1stExon;3'UTR	Island	-0.00974135	0.00197921	0.000224947
cg21715346	2	66673730	MEIS1	Body	S_Shore	0.0145663	0.00296233	0.000226904
cg16762532	1	152798868	LCE1A	TSS1500		-0.0600299	0.0122302	0.000230682
cg12204974	5	8839873				0.0325505	0.00663697	0.000232369
cg19315466	1	245832545	KIF26B	Body	N_Shelf	-0.0244523	0.00499135	0.000234765
cg13669677	22	26240731	MYO18B	Body		-0.0695111	0.0142001	0.000236443
cg06811187	17	71694263				0.0681465	0.0139222	0.000236583
cg23129673	8	22266227	SLC39A14;SLC39A14;SLC39A14;SLC39A14	Body;Body;Body;Body		0.0235339	0.00481434	0.000239474
cg04530734	19	6211997	MLLT1	3'UTR	Island	0.0396577	0.00811504	0.000240085
cg10616314	7	94140159	CASD1	Body	S_Shore	-0.0121995	0.00249826	0.000241772
cg05908960	12	123472150	PITPNM2	Body	S_Shore	-0.0420594	0.00862432	0.000244661
cg27256423	8	1054065			S_Shore	0.0274069	0.00562146	0.000245316
cg04395739	1	155247196	HCN3	TSS200	Island	-0.0131514	0.00269921	0.00024673
cg18600331	14	21150255			N_Shore	0.0179042	0.00367868	0.000249197
cg21238061	9	104036809	LPPR1;LPPR1	Body;Body		0.0875782	0.0180098	0.00025117
cg18011143	16	4524523	NMRAL1;NMRAL1;NMRAL1;NMRAL1;NMRAL1;HMOX2	5'UTR;5'UTR;5'UTR;1stExon;1stExon;TSS200	Island	0.0105423	0.00217258	0.000256102
cg24393949	17	7973689				-0.0272417	0.00561852	0.000257955
cg01351536	8	62746655				0.0232626	0.0047996	0.000258817
cg20740845	5	152069278				0.04071	0.00840374	0.000260037
cg16234335	5	140188119	PCDHA2;PCDHA1;PCDHA1;PCDHA4;PCDHA3;PCDHA4	Body;Body;Body;1stExon;Body;1stExon	Island	0.107148	0.022121	0.000260309
cg23931049	18	21452730	LAMA3;LAMA3;LAMA3;LAMA3	TSS1500;TSS1500;Body;Body		-0.0472226	0.00978703	0.000269595
cg12009011	7	47715426				-0.0277604	0.00575349	0.000269626
cg24939483	10	31360234				0.0369356	0.00765863	0.000270748
cg21087586	20	43753624	WFDC12	TSS1500		0.0296341	0.0061474	0.000271848
cg12215133	10	98394071	PIK3AP1	Body		-0.0218607	0.00453636	0.000272665
cg19523338	5	169535704	FOXI1;FOXI1	3'UTR;3'UTR	S_Shelf	0.022137	0.00459962	0.000275856
cg13002170	8	71053579	NCOA2	Body		0.0233251	0.00485048	0.000277926
cg05901613	19	30709527			N_Shelf	-0.0399426	0.00830621	0.000277948
cg06898306	6	33996673	GRM4	Body	S_Shore	-0.019741	0.00412647	0.000291203
cg00238910	3	193713303	LOC100128023	TSS1500		-0.185369	0.0388612	0.00029896
cg19052355	2	237076306	GBX2	1stExon	Island	0.00548621	0.00115254	0.000304584
cg07561166	15	26348595				-0.0340544	0.00716101	0.000307233
cg03801949	6	35710946	ARMC12;ARMC12;ARMC12	Body;Body;Body		-0.0461566	0.00972354	0.000312275
cg08173520	6	31869301	ZBTB12	5'UTR	Island	0.0329063	0.00693568	0.000313688
cg12547930	20	44168753	WFDC6	TSS1500		0.0276489	0.00583408	0.000316833
cg22519233	4	1806633	FGFR3;FGFR3;FGFR3	Body;Body;Body	Island	-0.0099296	0.00209668	0.00031883
cg03141679	1	214170374	PROX1	Body		-0.0376742	0.00795536	0.00031894
cg11185039	4	107237870	TBCK;AIMP1;TBCK;AIMP1;TBCK;AIMP1;TBCK	TSS200;5'UTR;TSS1500;Body;TSS1500;5'UTR;TSS1500		-0.0129414	0.00273409	0.000320361
cg17432189	5	118604260	TNFAIP8;TNFAIP8;TNFAIP8	TSS200;TSS200;TSS200	N_Shore	0.0533076	0.0112675	0.000321714
cg18539546	1	174992693	MRPS14	TSS200	Island	0.0139877	0.00295776	0.000322911
cg00607919	2	109403071	CCDC138	TSS200	Island	0.0206175	0.00436312	0.000325199
cg13216080	8	37968048	ASH2L;ASH2L;ASH2L;ASH2L	Body;Body;Body;Body		0.0300776	0.00636511	0.000325212
cg23205401	14	77507278	LOC283575	TSS200		-0.0361896	0.00768143	0.000333972
cg08078277	16	16260851	ABCC6	Body		-0.028185	0.00598257	0.000334047
cg20387569	1	3342307	PRDM16;PRDM16	Body;Body	Island	-0.0165152	0.00350667	0.000335024
cg03120711	11	116046785				0.0251985	0.00535198	0.000335905
cg04522040	19	11039280	YIPF2;YIPF2;C19orf52	1stExon;5'UTR;TSS200	Island	0.0124844	0.00265389	0.000338512
cg22742965	2	192891657	TMEFF2	Body		0.0425067	0.00904737	0.000342329
cg04451423	6	74405623	LOC101928489;CD109;CD109;CD109	Body;TSS200;TSS200;TSS200	Island	-0.0153924	0.00328568	0.000351212
cg27000233	10	131560029	MGMT	Body		0.0401434	0.00857185	0.000352232
cg05582231	1	35497423	ZMYM6;ZMYM6	5'UTR;1stExon	Island	0.0122455	0.00261519	0.000352706
cg13157818	19	14049594	PODNL1;PODNL1;PODNL1	TSS1500;Body;Body		0.0209535	0.00447558	0.000353183
cg24370586	13	38002166				0.0834579	0.0178628	0.000359651
cg19560473	20	51542710				0.0534481	0.0114416	0.000360181
cg20332950	7	148729671			S_Shelf	-0.0506544	0.0108461	0.000360935
cg03436833	11	70533552	SHANK2	Body		0.0337142	0.00722267	0.000362616
cg14461667	7	108300471				0.0516919	0.0111091	0.000372871
cg10824491	17	26989063	SDF2;SUPT6H	TSS200;TSS1500	Island	-0.0190725	0.00410589	0.000378539
cg02263165	14	102276299	PPP2R5C;PPP2R5C;PPP2R5C;PPP2R5C;PPP2R5C	Body;1stExon;1stExon;Body;1stExon		-0.0444604	0.00957271	0.000379027
cg12188526	14	71896386				-0.0365524	0.00787102	0.00037943
cg18929428	6	30568674	PPP1R10	3'UTR		0.0186785	0.00402219	0.000379469
cg05171643	14	36843319				0.027295	0.00589344	0.000388541
cg14027314	1	33821318	PHC2;LOC101929464	Body;Body		-0.0270154	0.00583601	0.000390268
cg12240529	5	149830186	RPS14;RPS14;RPS14	TSS1500;TSS1500;TSS1500	S_Shore	0.0387501	0.00837594	0.000392305
cg26065223	6	108478837			Island	-0.055787	0.0120752	0.000397088
cg08381596	16	720883	RHOT2	Body	Island	-0.0368082	0.00797251	0.000399422
cg26153298	8	37403165				-0.0452886	0.0098335	0.000408138
cg00016255	17	41133928	AARSD1;AARSD1;RUNDC1;AARSD1	TSS1500;TSS1500;Body;TSS1500	S_Shore	0.0843153	0.0183135	0.000409346
cg24370404	2	27214766	MAPRE3	5'UTR		0.0384894	0.00836154	0.000409998
cg26155152	19	2943999	ZNF77	Body	N_Shore	0.052751	0.0114649	0.000411598
cg08555912	4	674399	MYL5	Body	N_Shore	0.0695678	0.0151258	0.000413039
cg08476631	5	138732907	SPATA24	Body	S_Shore	-0.0634306	0.0137921	0.000413204
cg13595495	9	137279412	RXRA	Body		-0.0611185	0.0133075	0.00041818
cg11814826	17	26666694	TNFAIP1	Body	S_Shelf	0.0172453	0.00375602	0.000419292
cg07370221	12	132904796	GALNT9	Body	N_Shore	0.10532	0.0229445	0.000420238
cg22563998	1	161040919	ARHGAP30;ARHGAP30;ARHGAP30;ARHGAP30;PVRL4	TSS1500;TSS1500;TSS1500;TSS1500;3'UTR		-0.0308978	0.0067364	0.000423038
cg14909264	7	72846501			N_Shore	-0.0413116	0.00900793	0.000423497
cg19125243	17	79859914	NPB	TSS200	Island	-0.0109412	0.00238641	0.00042458
cg05943731	12	123444284	ABCB9;ABCB9;ABCB9	Body;Body;Body	Island	0.0137434	0.00300059	0.000428278
cg25022932	20	32077808	CBFA2T2	TSS200	Island	-0.0184524	0.0040307	0.000430147
cg12861723	9	123256676	CDK5RAP2;CDK5RAP2;CDK5RAP2;CDK5RAP2;CDK5RAP2;CDK5RAP2;CDK5RAP2;CDK5RAP2	Body;Body;Body;Body;Body;Body;Body;Body	N_Shore	0.0568563	0.0124261	0.000432133
cg03492135	15	90592623	ZNF710	5'UTR		0.0377931	0.00826127	0.00043279
cg19298400	17	70571944				-0.0811676	0.0177604	0.000436592
cg09072064	22	41065457				-0.038921	0.00851892	0.000437741
cg10170642	15	76453609	C15orf27	Body		-0.0276928	0.0060656	0.00044044
cg05629820	20	48418594				0.0412379	0.00903849	0.000443022
cg03757594	1	84971513	SPATA1;GNG5	TSS1500;Body	Island	-0.0103857	0.00227652	0.000443364
cg12559939	2	27858050	GPN1;GPN1;GPN1;GPN1;GPN1	Body;Body;Body;Body;Body		0.0209369	0.00459209	0.000445692
cg02619315	11	9114431	SCUBE2;SCUBE2;FLJ46111	TSS1500;TSS1500;TSS1500	S_Shore	0.0260311	0.00571183	0.000447343
cg25150924	12	860520			N_Shore	-0.0193912	0.00426061	0.000452593
cg19517343	12	124379636	DNAH10	Body		0.0606648	0.0133336	0.000453885
cg11869968	6	32084485	ATF6B;ATF6B	Body;Body		-0.00986828	0.00217034	0.000456409
cg03031959	9	85677921	RASEF;RASEF	1stExon;5'UTR	Island	-0.00844827	0.00185836	0.000457098
cg01315621	2	241065850			N_Shelf	0.0354736	0.00781053	0.000460888
cg07678449	4	171011395	AADAT;AADAT	TSS1500;TSS200	Island	0.0167925	0.00369801	0.000461595
cg07699300	15	29392964	APBA2;APBA2	Body;Body	N_Shelf	-0.0370018	0.0081537	0.000464172
cg21847546	1	113550210				0.0672368	0.0148239	0.000466246
cg08862830	19	5507336			Island	0.0373034	0.00822479	0.000466443
cg08240466	20	32847653	ASIP	TSS1500		-0.102807	0.02272	0.000475925
cg06792448	14	101349632	MIR432;MIR136;RTL1	TSS1500;TSS1500;1stExon	Island	-0.0503409	0.0111284	0.000477125
cg18979823	17	79269167	SLC38A10;SLC38A10	TSS200;TSS200	Island	-0.0104813	0.00231789	0.000478684
cg02787306	17	34957963	MRM1	TSS200	Island	0.0178448	0.0039498	0.000482391
cg18222952	9	93563542	SYK;SYK;SYK	TSS1500;TSS1500;TSS1500	N_Shore	0.0737209	0.0163336	0.00048651
cg13483474	9	139001555				0.0156554	0.00346943	0.000487498
cg05658887	2	8833616				0.0248922	0.00551664	0.000487674
cg15982308	6	32145830	RNF5P1;RNF5;AGPAT1;AGPAT1	TSS1500;TSS1500;1stExon;5'UTR		-0.027885	0.00618568	0.000491618
cg19951693	2	26782251	OTOF;OTOF	TSS1500;TSS1500	N_Shelf	-0.0556611	0.0123517	0.000493173
cg17839237	7	19157193	TWIST1;TWIST1	1stExon;5'UTR	Island	-0.00710554	0.00157873	0.000498441
cg22158769	2	39187539	LOC375196;LOC100271715	TSS200;Body	Island	0.00613487	0.00136325	0.000499015
cg21438605	1	151111157	SEMA6C;SEMA6C;SEMA6C	Body;Body;Body		-0.0260473	0.00579072	0.000501007
cg17645351	3	139199733	LOC100507291	Body		-0.0209141	0.00465089	0.000502261
cg00129409	20	34441350	PHF20	Body		0.0315455	0.00701673	0.000503263
cg20299399	1	15237260	KIAA1026;KIAA1026	Body;Body		-0.0480013	0.0106847	0.000506393
cg20451748	12	27159886	TM7SF3	Body		0.0536295	0.011946	0.000509518
cg19135690	11	86620552			S_Shelf	-0.0387953	0.00864199	0.000509663
cg09555673	11	64163521				-0.0779507	0.0173658	0.000510063
cg11785176	2	25264766	EFR3B	TSS1500	Island	0.0192389	0.00428692	0.000510977
cg07267984	11	112037134	TEX12	TSS1500		-0.0590302	0.0131553	0.000511595
cg11251113	20	54919239			Island	0.0216498	0.00482498	0.000511752
cg15201110	1	110527362	AHCYL1;AHCYL1	1stExon;5'UTR	Island	-0.0065896	0.00147144	0.000520341
cg25880371	3	9870827	ARPC4-TTLL3;TTLL3;TTLL3	Body;Body;Body		-0.0233306	0.00521139	0.000521821
cg11157879	8	1807993	ARHGEF10;ARHGEF10;ARHGEF10	Body;Body;Body		0.0144644	0.00323151	0.000522622
cg07938030	3	43673964				-0.0206495	0.00461707	0.000526259
cg05560494	6	33241974	RPS18	Body	S_Shore	0.0817565	0.0182881	0.00052825
cg27389549	11	63997961	DNAJC4	5'UTR	Island	-0.0126259	0.00282491	0.000529217
cg00761973	22	19158872			Island	0.0126979	0.00284261	0.000531765
cg11414666	3	40654846			N_Shelf	0.0500459	0.0112054	0.000532561
cg19632760	8	71581729	XKR9;LACTB2;XKR9	5'UTR;TSS1500;1stExon	S_Shore	-0.084726	0.0189732	0.000533242
cg04322353	1	213665500				0.0110229	0.00246984	0.00053585
cg16292016	5	42424356	GHR	5'UTR	Island	0.00756878	0.00169653	0.000537595
cg07434277	14	105800189	PACS2;PACS2;PACS2	Body;Body;5'UTR	S_Shelf	0.054081	0.0121288	0.000540091
cg18946478	2	20866414	GDF7	TSS200	Island	-0.00820119	0.00184079	0.000543875
cg06056169	22	46932353	CELSR1	1stExon	Island	0.0661019	0.0148591	0.000550884
cg21747967	5	7520707	ADCY2	Body		-0.036163	0.00813548	0.000554591
cg08529698	2	18983202				0.0489411	0.0110118	0.00055531
cg25287909	22	47677645				-0.0528256	0.0118883	0.000556283
cg11166466	11	125932389	CDON	5'UTR	Island	-0.0175888	0.00396151	0.000560119
cg16018233	2	86096120	ST3GAL5;ST3GAL5	TSS1500;Body		0.0359971	0.00811538	0.000564735
cg19847436	4	165445207				-0.0649644	0.0146465	0.000564919
cg01486146	10	102415311			Island	0.0118333	0.00266824	0.000565613
cg24034715	1	142672461				0.0548553	0.0123741	0.000567538
cg16264595	1	4619207				0.0589291	0.0133013	0.000570562
cg15196884	5	4014094				0.0229457	0.00517996	0.000571231
cg15401317	11	78180825	NARS2;NARS2	Body;Body		-0.0204751	0.00462294	0.000571997
cg07877475	1	55248471	TTC22	Body	S_Shore	-0.0334531	0.00755643	0.000574096
cg25552033	2	227971730	COL4A4	Body		-0.0312312	0.00705809	0.000576559
cg02130845	9	139369154	SEC16A;SEC16A	Body;Body	S_Shore	-0.0377368	0.00852915	0.000577032
cg03883784	19	7680105	KIAA1543;KIAA1543	Body;Body	Island	0.0323318	0.00730931	0.000578222
cg04015967	20	33898983	UQCC1;UQCC1;UQCC1	Body;Body;Body		-0.0424884	0.00960714	0.000579104
cg09763120	11	66529822	C11orf80	Body	Island	0.0166822	0.00377416	0.000581874
cg21364828	13	114825608	RASA3	Body		0.021778	0.00492769	0.000582545
cg13119097	17	74226642	RNF157	Body	S_Shelf	-0.0476695	0.0107946	0.000586407
cg14649720	5	80885936	SSBP2	Body		0.020195	0.00457668	0.000590354
cg11669208	8	138474982				-0.0890488	0.0202121	0.000598197
cg16590154	16	87443540	ZCCHC14	3'UTR	N_Shore	-0.0640554	0.0145584	0.000604954
cg04154116	13	101166039	PCCA;PCCA	Body;Body		0.0292463	0.00664731	0.000605148
cg16663459	17	43479452	ARHGAP27;ARHGAP27	Body;Body	N_Shelf	0.0421192	0.00957452	0.000605872
cg24168190	1	30405784				0.0444261	0.0101023	0.000607603
cg13650484	2	95945517	PROM2;PROM2;PROM2	Body;Body;Body		0.0188756	0.00429281	0.000608296
cg19677479	20	61503787				0.0276688	0.00629446	0.000609793
cg01785906	6	32065659	TNXB	Body	S_Shore	-0.0648875	0.0147664	0.000611525
cg17149019	3	62432102	CADPS;CADPS;CADPS	Body;Body;Body		0.0347453	0.00791046	0.000613814
cg17962638	6	90597340			Island	0.137807	0.0314103	0.00061976
cg22572859	16	48133529	ABCC12	Body		0.0377191	0.00860288	0.00062317
cg23572283	6	5711025	FARS2	Body		0.090812	0.020726	0.000626695
cg02481256	19	11465868	LPPR2;LPPR2	TSS200;TSS200	N_Shore	0.0497961	0.011366	0.000627171
cg03547640	1	17662685	PADI4	Body		0.0376567	0.00859595	0.000627646
cg05688879	9	82283471	TLE4;TLE4;TLE4;TLE4;TLE4;TLE4	Body;Body;Body;Body;Body;Body		-0.0380756	0.00869967	0.000632608
cg10169030	3	149230310				-0.0476016	0.0108769	0.00063294
cg01611656	14	101245715				-0.0416363	0.00951469	0.000633426
cg19475090	14	99960297	CCNK	Body		0.0391719	0.0089632	0.00064042
cg16612402	20	37800373				0.0717425	0.0164198	0.000641706
cg24008957	2	236867905	AGAP1;AGAP1	Body;Body	Island	0.0376777	0.00862397	0.000642094
cg02541052	21	44869258	C21orf125	TSS1500		0.0309783	0.00709277	0.000643777
cg26870803	11	66624853	PC;PC;LRFN4;PC	Body;Body;TSS200;Body	Island	0.0284072	0.00650845	0.000647409
cg09181500	1	229572706			S_Shelf	-0.060478	0.0138608	0.000649196
cg04130952	3	51998051	PCBP4;PCBP4	5'UTR;TSS1500		0.0746547	0.017114	0.000650494
cg20231368	6	37007209				0.0321443	0.00737065	0.000651849
cg07066996	8	41475365	AGPAT6	Body		0.0243055	0.00557477	0.000653369
cg25360898	1	177898876	SEC16B	3'UTR		0.0512481	0.0117587	0.000655397
cg12757037	2	113321746	POLR1B;POLR1B;POLR1B;POLR1B;POLR1B;POLR1B;POLR1B	Body;Body;Body;Body;Body;Body;Body		0.0382585	0.00878095	0.000657068
cg00824156	2	127801271				-0.0399206	0.00916603	0.00065925
cg05142030	8	62551054	ASPH;ASPH;ASPH;ASPH;ASPH;ASPH;ASPH;ASPH;ASPH	Body;Body;Body;Body;Body;Body;Body;Body;Body		-0.048147	0.0110602	0.000661909
cg09356750	19	4691020	DPP9	Body	S_Shelf	0.0336041	0.00772389	0.00066512
cg25405094	16	31519682	C16orf58	1stExon	Island	-0.00771328	0.0017763	0.000675912
cg01361881	11	47267032	ACP2;ACP2;ACP2;ACP2;ACP2;ACP2;ACP2;ACP2	ExonBnd;ExonBnd;ExonBnd;Body;Body;Body;Body;5'UTR	N_Shelf	-0.0284346	0.00655532	0.000682071
cg23268208	22	30476345	HORMAD2	TSS200	Island	0.0478252	0.0110405	0.00068983
cg06671069	10	91174283	IFIT5	TSS200	N_Shore	0.0170752	0.00394219	0.000690339
cg10486505	21	47743117	PCNT;C21orf58;C21orf58	TSS1500;5'UTR;1stExon	Island	0.0179441	0.00414286	0.000690439
cg15605858	15	29395932	APBA2;APBA2	Body;Body	Island	-0.015769	0.00364161	0.0006919
cg02839896	8	145684597	CYHR1	Body	N_Shelf	-0.0329764	0.00761904	0.000694678
cg27430726	7	30721990	CRHR2;CRHR2;CRHR2;CRHR2;CRHR2;CRHR2;CRHR2;CRHR2	1stExon;1stExon;1stExon;5'UTR;5'UTR;5'UTR;Body;Body	Island	0.0124857	0.00288481	0.000694772
cg17120896	19	19850213				-0.0319761	0.00738888	0.00069542
cg22988305	3	52240549	ALAS1;ALAS1;ALAS1;ALAS1	Body;Body;Body;Body		0.0460666	0.0106449	0.000695476
cg16446783	11	18193360	MRGPRX4	TSS1500		-0.0883056	0.0204122	0.00069741
cg19685556	4	110852651	EGF;EGF;EGF	Body;Body;Body		-0.033356	0.00771478	0.000700768
cg11679142	11	7041647	ZNF214;NLRP14	TSS200;TSS200	Island	0.00786433	0.00181892	0.000700795
cg26550938	1	3827428	LOC100133612	Body	S_Shelf	0.0708749	0.0163994	0.000703271
cg13322449	19	42300200	CEACAM3	TSS1500		0.0379446	0.00878393	0.000706023
cg11975429	18	76489363			S_Shelf	-0.0435442	0.0100816	0.000706839
cg21100498	16	24550761	RBBP6;RBBP6;RBBP6	TSS200;TSS200;TSS200	Island	-0.0114565	0.00265318	0.000708396
cg12154437	3	124448717	UMPS;UMPS;UMPS	TSS1500;TSS1500;TSS1500	N_Shore	0.0500327	0.0115878	0.00070884
cg09076963	5	149752015	TCOF1;TCOF1;TCOF1;TCOF1;TCOF1;TCOF1	Body;Body;Body;Body;Body;Body		-0.0231186	0.00535632	0.000711021
cg01643229	11	116706810	APOA1;APOA1-AS	Body;TSS200	Island	0.0159334	0.00369453	0.000715753
cg11129008	3	181428647	SOX2OT;SOX2	Body;TSS1500	N_Shore	-0.014885	0.00345294	0.000718368
cg00183107	4	143767118	INPP4B;INPP4B	5'UTR;5'UTR	Island	0.0240056	0.00557213	0.000722052
cg00714740	19	22715575			Island	-0.0269902	0.00626666	0.000723742
cg15724594	18	3119906	MYOM1;MYOM1	Body;Body		0.0236344	0.0054889	0.000725294
cg24407907	8	138116159				-0.0535677	0.0124467	0.000728238
cg09276978	20	34995517	DLGAP4;DLGAP4	5'UTR;1stExon		0.0418737	0.0097302	0.000728627
cg05965417	12	9102994	M6PR	TSS1500	S_Shore	-0.0382949	0.00889982	0.000729466
cg12248097	9	88458003				0.032457	0.00754578	0.00073164
cg22521522	1	112084856	ADORA3	Body		-0.0309407	0.00719412	0.000732368
cg03162772	9	139481107				-0.0335493	0.00780099	0.000732627
cg08979573	1	44568675			N_Shore	-0.0399443	0.00929923	0.000740048
cg03852018	2	149634410	KIF5C	Body	S_Shore	-0.0271975	0.00633238	0.000740694
cg19156170	17	70131300				0.0963488	0.0224371	0.000741855
cg20995843	2	120317314	CFAP221;CFAP221;CFAP221	Body;Body;Body		0.0373424	0.00869871	0.000743742
cg22769406	19	36139594	COX6B1	5'UTR	S_Shelf	-0.0175243	0.00408345	0.000745671
cg15618758	6	157168834	ARID1B;ARID1B;ARID1B	Body;Body;Body		0.0448343	0.0104473	0.000745764
cg19951754	22	25631812				0.0210612	0.00490789	0.000746005
cg11428117	14	44975348	FSCB	1stExon		0.0253581	0.00590972	0.000746545
cg10509880	16	457382	DECR2	Body	N_Shelf	-0.0327843	0.00764206	0.000747901
cg26332213	22	26959102	TPST2;TPST2	5'UTR;5'UTR		-0.0412204	0.00960905	0.00074824
cg12489524	15	43009225	STARD9	Body		-0.031076	0.00724574	0.000749528
cg16375036	16	50680570				-0.0309385	0.00721601	0.00075153
cg06843688	12	132079973				-0.036589	0.00853565	0.000752799
cg13970791	20	60178112	CDH4;CDH4;CDH4	Body;Body;5'UTR		0.0493268	0.0115119	0.00075537
cg15001406	12	130961652	RIMBP2	Body		0.0835407	0.0194978	0.000755692
cg08624753	21	38432382				-0.038064	0.00888458	0.000756213
cg04457979	11	2890647	KCNQ1DN	TSS1500	Island	0.0688024	0.0160674	0.000759378
cg15001258	5	75818363	IQGAP2	Body		0.0606947	0.0141747	0.000759678
cg00913032	2	2328447	MYT1L;LOC730811	5'UTR;Body		0.0895396	0.0209121	0.000759964
cg04382470	17	43974975	MAPT;MAPT;MAPT;MAPT;LOC100130148;MAPT;MAPT	5'UTR;5'UTR;5'UTR;5'UTR;Body;5'UTR;5'UTR	Island	-0.0125717	0.00293736	0.000762607
cg26898352	4	113152877	AP1AR;AP1AR	TSS200;TSS200	Island	-0.00625148	0.0014607	0.00076283
cg04378107	22	22006019	MIR301B	TSS1500	N_Shore	-0.0335059	0.00782892	0.00076285
cg26510597	8	143278295	NCRNA00051	TSS1500		0.027126	0.00634976	0.000774448
cg10646573	16	80514784	LOC102724084	Body		0.0578442	0.013541	0.000774743
cg01425066	20	58300218	PHACTR3;PHACTR3;PHACTR3;PHACTR3;PHACTR3;PHACTR3	5'UTR;5'UTR;5'UTR;5'UTR;Body;Body		0.0485746	0.0113755	0.000777223
cg04582539	19	9938647	UBL5;UBL5;UBL5;UBL5	5'UTR;1stExon;5'UTR;1stExon	Island	-0.0176521	0.00413533	0.00077951
cg23860509	3	156506797	LINC00886	Body		-0.0863095	0.0202248	0.000781161
cg19899882	6	1313495	FOXQ1	1stExon	Island	-0.0134352	0.00314839	0.000781478
cg15454726	1	241587609			Island	0.011263	0.00264015	0.000783398
cg21785281	5	34008663	AMACR;AMACR;AMACR;C1QTNF3-AMACR	TSS1500;TSS1500;TSS1500;Body	S_Shore	0.0260818	0.00611631	0.000786032
cg01414014	2	16689858			S_Shore	0.0634913	0.0148893	0.000786171
cg17717841	11	65792640	CATSPER1	1stExon	S_Shelf	0.0373003	0.00874779	0.000786556
cg02143350	15	38804022	RASGRP1;RASGRP1;RASGRP1	Body;Body;Body		0.168406	0.0395044	0.000788081
cg00471141	8	19796299	LPL	TSS1500	N_Shore	0.0691395	0.0162191	0.000788276
cg07880337	3	194304578			Island	0.0192686	0.00452104	0.000789571
cg24896299	3	123303721	PTPLB	1stExon	Island	0.0124059	0.00291098	0.00078993
cg04770182	11	126890699				0.0191843	0.00450199	0.000790661
cg10053134	1	16203102	MIR5096;SPEN	Body;Body		0.0425589	0.00999318	0.000794482
cg14289985	19	57018848	ZNF471	TSS1500	Island	-0.0121222	0.00284684	0.000795527
cg10389229	12	66583203	IRAK3;IRAK3	1stExon;1stExon	Island	0.0080817	0.00189849	0.000797387
cg19239692	7	671756	PRKAR1B;PRKAR1B;PRKAR1B;PRKAR1B;PRKAR1B;PRKAR1B	Body;Body;Body;Body;Body;Body	N_Shelf	0.0155858	0.00366129	0.000797405
cg18766762	6	3415967	SLC22A23;SLC22A23;SLC22A23;SLC22A23;SLC22A23;SLC22A23;SLC22A23;SLC22A23;SLC22A23;SLC22A23	ExonBnd;ExonBnd;ExonBnd;ExonBnd;ExonBnd;5'UTR;5'UTR;Body;Body;Body		0.0677855	0.0159264	0.000798551
cg05158074	12	111284585	CCDC63	TSS1500		-0.0273828	0.0064399	0.000804932
cg19714762	7	73153162	ABHD11;ABHD11;ABHD11;ABHD11;ABHD11;ABHD11;ABHD11;ABHD11;ABHD11;ABHD11;ABHD11;ABHD11	1stExon;Body;5'UTR;1stExon;1stExon;1stExon;5'UTR;5'UTR;5'UTR;5'UTR;Body;1stExon	Island	-0.00973112	0.00229109	0.000812271
cg08355533	3	22060447				0.0438724	0.0103323	0.000814213
cg22808351	1	156783633	SH2D2A;SH2D2A;SH2D2A;SH2D2A;SH2D2A	Body;Body;Body;Body;Body	Island	0.038677	0.00911254	0.00081702
cg10305410	19	57967894	VN1R1	TSS200		0.0454243	0.0107046	0.000818501
cg01763090	15	31775406	OTUD7A	3'UTR	N_Shore	0.0484798	0.0114338	0.000823894
cg04495498	15	79074250	ADAMTS7	Body		0.023026	0.00543108	0.000824503
cg21174746	5	11903296	CTNND2	Body	N_Shore	-0.0301697	0.00711992	0.000828203
cg26118698	21	47599972	C21orf56;C21orf56	5'UTR;Body	N_Shore	0.0896031	0.0211597	0.00083265
cg03060457	11	126138639	FOXRED1;SRPR	TSS1500;1stExon	Island	0.0148246	0.00350207	0.000835078
cg23151051	2	75789908	FAM176A	5'UTR	S_Shore	-0.0376339	0.00889046	0.00083514
cg21605988	18	14118662	ZNF519;ZNF519	Body;Body		0.0262207	0.00619545	0.000836449
cg21577121	1	231175976	FAM89A;FAM89A	5'UTR;1stExon	Island	0.0114342	0.0027029	0.000839552
cg05720182	1	155239307	CLK2;CLK2;CLK2	Body;Body;5'UTR	Island	0.0140909	0.0033313	0.000840351
cg02027541	7	105926126	NAMPT	TSS1500	S_Shore	0.0191725	0.00453385	0.000842156
cg08794989	7	140335993				0.0211408	0.00500096	0.000844443
cg00696540	6	112194776	FYN	TSS200	Island	0.009879	0.0023376	0.000846459
cg18687533	18	77905947	LOC100130522;LOC100130522	Body;Body	S_Shore	-0.0866858	0.0205201	0.000849261
cg25837110	20	36604604				-0.0363398	0.00860237	0.000849313
cg25344330	3	45807712	SLC6A20;SLC6A20	Body;Body		-0.0673751	0.0159491	0.00084933
cg02179754	1	244573431	ADSS	Body		-0.0752232	0.0178111	0.000850966
cg26728390	8	145777781	KIAA1688	Body	S_Shelf	0.0264784	0.00627428	0.000856347
cg10819794	7	33131764				0.0603186	0.0142931	0.000856407
cg26215887	10	101380313	SLC25A28	TSS200	Island	-0.0191381	0.00453735	0.000860106
cg13552690	9	139716599	C9orf86;C9orf86	Body;Body	S_Shore	-0.0373262	0.00885528	0.00086472
cg24606905	5	180111738				0.0311168	0.00738327	0.00086579
cg11586330	12	113900751	LHX5	3'UTR	Island	0.041065	0.00974518	0.000866847
cg15134161	1	247037632	AHCTF1	Body		-0.0258028	0.00612356	0.00086714
cg07297880	1	26224269	STMN1	Body		0.0399009	0.00947069	0.000868167
cg15113229	4	152850684				-0.0353866	0.00840798	0.000875623
cg10982508	1	25021637				-0.0679711	0.016153	0.000876888
cg26606224	9	123476699	MEGF9;MEGF9	1stExon;5'UTR	Island	-0.00995811	0.00236684	0.000877921
cg21024916	3	4535815	ITPR1;ITPR1;ITPR1	5'UTR;5'UTR;5'UTR	S_Shore	0.0299141	0.00711441	0.000882414
cg01448931	10	69685877	HERC4;HERC4	Body;Body		0.0391496	0.00931119	0.00088266
cg23314364	8	29230998				0.0303534	0.00721935	0.000882876
cg19239903	7	98791708	KPNA7	Body		0.0356194	0.0084752	0.000885736
cg05534191	17	2864235	RAP1GAP2;RAP1GAP2	Body;Body		-0.0305574	0.00727641	0.000891386
cg01879086	12	792277				0.0559308	0.0133199	0.000892202
cg02475666	2	26781596	OTOF;OTOF	TSS200;TSS200	N_Shelf	-0.031981	0.00761645	0.000892389
cg20903482	6	158806520	TULP4;TULP4	Body;Body		0.0421787	0.0100465	0.000893432
cg20914900	8	63056671			N_Shore	0.0173635	0.00413716	0.000895848
cg01104200	12	562065			N_Shore	-0.0496597	0.0118428	0.000902299
cg03165383	18	74981431	GALR1	3'UTR		0.0339491	0.00809614	0.000902316
cg14723423	19	45448413	APOC2;APOC4	TSS1500;Body		-0.0407383	0.00971931	0.000905409
cg26056720	1	25908391				-0.0860731	0.0205406	0.000907341
cg18568145	1	155225764	FAM189B;FAM189B	TSS1500;TSS1500	S_Shore	0.0147976	0.0035321	0.000908987
cg16083439	6	108615723	LACE1	TSS1500	N_Shore	0.0883464	0.0210891	0.000909444
cg12181532	2	201827871	ORC2;ORC2	5'UTR;Body	N_Shore	0.0138098	0.00329682	0.00091008
cg08496884	17	56690765	TEX14;TEX14;TEX14;TEX14;TEX14;TEX14	ExonBnd;ExonBnd;ExonBnd;Body;Body;Body		-0.0368769	0.0088049	0.000911174
cg04081201	16	86601024	FOXC2	1stExon	Island	0.0146035	0.00348821	0.000914185
cg19621814	8	146033842	ZNF517	3'UTR	Island	-0.0237827	0.00568375	0.000918096
cg07322755	17	6544456	KIAA0753;TXNDC17	TSS1500;1stExon	Island	-0.025716	0.00614626	0.000918683
cg17457219	3	64009322	PSMD6;PSMD6;PSMD6;PSMD6	Body;TSS200;TSS200;TSS200	S_Shore	0.02775	0.00663784	0.000924838
cg26814539	6	146285614	SHPRH;SHPRH	TSS1500;TSS1500	Island	-0.0222537	0.00532622	0.000929226
cg26600753	5	180622446	TRIM7;TRIM7;TRIM7;TRIM7;TRIM7	Body;Body;Body;Body;Body	Island	-0.0797469	0.0190885	0.00092994
cg00934791	9	131790474	SH3GLB2;SH3GLB2;SH3GLB2;SH3GLB2;SH3GLB2;SH3GLB2	1stExon;1stExon;1stExon;5'UTR;5'UTR;5'UTR	S_Shore	0.0165166	0.00395444	0.000931778
cg19594764	3	110501630				-0.0453884	0.0108679	0.000932402
cg15754548	17	8192281	SLC25A35;RANGRF	3'UTR;Body	Island	-0.00940403	0.0022549	0.000943184
cg05990479	5	50575784				0.055101	0.0132123	0.000943287
cg14509802	9	127905573	SCAI;SCAI	Body;Body	N_Shore	-0.0204587	0.00490717	0.000945617
cg10635912	19	10305863	DNMT1;DNMT1	TSS200;TSS200	Island	0.0110276	0.00264553	0.000947022
cg08745394	3	63846266	THOC7-AS1;THOC7;THOC7;THOC7	TSS200;Body;5'UTR;5'UTR	N_Shelf	-0.0520584	0.0124906	0.000948116
cg03021377	20	36661953	RPRD1B;KIAA0406;RPRD1B	1stExon;TSS200;5'UTR	Island	-0.0416508	0.00999376	0.000948341
cg00090936	3	69592090			S_Shore	0.0161508	0.00387597	0.000949784
cg17581623	15	30367722				0.0231447	0.00556049	0.000958217
cg23702903	17	78061443	CCDC40;CCDC40	Body;Body		-0.0214343	0.00515507	0.000966559
cg20873420	2	208634917	FZD5	TSS1500	Island	0.0103118	0.00248059	0.000968301
cg23827498	11	66618609	PC;PC;PC	Body;Body;Body		0.031133	0.00749118	0.000970246
cg11261412	17	80969749	B3GNTL1	Body	Island	-0.0487446	0.0117289	0.000970293
cg06676621	4	110736369	GAR1;GAR1	TSS1500;TSS1500	N_Shore	-0.0195392	0.00470188	0.000970898
cg05164396	7	2154026	MAD1L1;MAD1L1;MAD1L1	Body;Body;Body	N_Shore	0.0464171	0.01117	0.000971071
cg22615203	13	41111493			S_Shore	-0.0290207	0.00698377	0.000971199
cg00204735	1	205905138	SLC26A9;SLC26A9	5'UTR;5'UTR		-0.0295402	0.00711061	0.000973205
cg25900770	4	56261740	TMEM165;TMEM165	TSS1500;TSS1500	Island	0.00540931	0.00130282	0.000977762
cg14549429	6	33493011				-0.0378086	0.00910812	0.0009795
cg14324736	1	145039996	PDE4DIP;PDE4DIP;NBPF20;NBPF9	TSS200;Body;Body;Body	Island	0.00786998	0.0018981	0.000988793
cg11249189	17	42148592	G6PC3;G6PC3;G6PC3	Body;Body;Body	S_Shore	-0.0184148	0.00444163	0.000989352
cg27534281	16	2517768			Island	-0.0102568	0.00247704	0.000999407
cg21060123	9	87404081	NTRK2;NTRK2;NTRK2;NTRK2;NTRK2;NTRK2	Body;Body;Body;Body;Body;Body		-0.0254496	0.00614628	0.000999621
cg03055587	2	222384636	EPHA4;EPHA4;EPHA4	Body;Body;Body		-0.0232048	0.00560468	0.00100039
cg05290058	11	2890551	KCNQ1DN	TSS1500	Island	0.123049	0.02973	0.00100306
cg02064568	11	118394002	KMT2A;KMT2A;LOC101929089;LOC101929089;LOC101929089;LOC101929089;LOC101929089	3'UTR;3'UTR;Body;Body;Body;Body;Body		0.0503288	0.0121689	0.001009
cg19225708	16	89874888	FANCA;FANCA;FANCA	Body;Body;Body		0.0140688	0.00340179	0.00100932
cg17026763	1	5940173	NPHP4	Body	S_Shelf	0.0482659	0.011673	0.00101101
cg22211731	5	132167026	SHROOM1	TSS1500	S_Shore	-0.0277778	0.00671931	0.00101261
cg20193872	12	107488596	CRY1	TSS1500	S_Shore	-0.0410607	0.00993402	0.00101397
cg04631252	2	198963969	PLCL1	Body		-0.0371946	0.00900001	0.00101518
cg14290567	11	95439605				0.0397533	0.00962589	0.00102092
cg05356973	1	228121771	WNT9A	Body		-0.0807295	0.0195681	0.00102945
cg27476482	12	65150453	GNS	Body	N_Shelf	-0.0634368	0.0153766	0.00102951
cg02622803	5	170876607	FGF18	Body	N_Shore	-0.0429015	0.0104044	0.00103382
cg24962730	4	38941265	FAM114A1;FAM114A1	Body;Body		0.0367357	0.00891868	0.00104282
cg23863891	7	155363328			N_Shelf	-0.0185011	0.00449261	0.00104453
cg23207632	7	2983658	CARD11	Body		-0.0401874	0.00975924	0.001045
cg06068531	20	43705574	STK4	3'UTR		0.0234172	0.00568923	0.00104872
cg00716945	13	45330090				0.0482326	0.0117187	0.0010491
cg24333468	7	28628026	CREB5;CREB5;CREB5	Body;Body;Body		0.0435784	0.0105881	0.0010493
cg12661452	12	125550210	AACS	1stExon	Island	-0.0111527	0.00271013	0.00105048
cg21102377	8	53729669				0.045141	0.0109711	0.00105187
cg27540878	1	120312730	HMGCS2;HMGCS2	TSS1500;TSS1500		0.0368994	0.00896827	0.00105205
cg23956499	1	243635016	SDCCAG8	Body	N_Shelf	0.0261979	0.00636998	0.00105561
cg11550426	8	59465609	SDCBP;SDCBP;SDCBP;SDCBP;SDCBP	TSS200;TSS200;TSS200;TSS200;TSS200	Island	0.0210488	0.00511949	0.00105808
cg17023221	15	98966234			S_Shore	0.0394513	0.00959579	0.00105849
cg21620087	17	41570101	DHX8	Body		-0.0113775	0.00276739	0.00105856
cg26246807	19	58095659	ZIK1;ZIK1	5'UTR;1stExon	Island	-0.0126235	0.00307224	0.00106349
cg16621700	8	130952133	FAM49B;FAM49B;FAM49B;FAM49B;FAM49B	TSS200;TSS200;TSS200;Body;Body	Island	0.00904362	0.00220136	0.00106496
cg22381590	17	42460998	ITGA2B	Body	N_Shore	0.0254803	0.00620467	0.00106821
cg18759693	22	27068748	MIAT	Body		0.00918181	0.00223598	0.00106871
cg11099797	7	120702718	CPED1;CPED1	Body;Body		0.0428079	0.0104293	0.00107249
cg09551984	1	30229976				0.050103	0.0122075	0.00107312
cg12175534	20	46135921	NCOA3;NCOA3;NCOA3;NCOA3	5'UTR;5'UTR;5'UTR;5'UTR		0.0719878	0.0175399	0.00107322
cg25353384	5	1277224	TERT;TERT	Body;Body	N_Shore	0.0592969	0.0144496	0.00107433
cg10652781	12	48189563	HDAC7;HDAC7;HDAC7;HDAC7;HDAC7;HDAC7	ExonBnd;ExonBnd;ExonBnd;Body;Body;Body		0.0246112	0.00599865	0.00107627
cg06243400	7	19157813	TWIST1	TSS1500	Island	0.0205815	0.00501756	0.00107813
cg17766148	1	201084122	ASCL5	1stExon	Island	0.0226245	0.00551584	0.00107849
cg10452182	5	115125699				0.0333482	0.00813158	0.00107986
cg18581500	19	11894569	ZNF441	3'UTR		0.056414	0.0137575	0.00108085
cg09775121	11	69199466				-0.00959395	0.0023403	0.00108329
cg01103443	16	310591	ITFG3	Body		0.0201468	0.00491454	0.00108334
cg22801675	5	175971121			S_Shore	-0.0150028	0.0036599	0.00108376
cg00381514	1	20598179				-0.0671033	0.0163865	0.00109268
cg00172074	4	184237386	WWC2	3'UTR		0.0400713	0.00978587	0.00109315
cg07211020	4	8396502	ACOX3;ACOX3	Body;Body		-0.0390607	0.00954456	0.00109819
cg25987102	11	116709735	APOA1	TSS1500	S_Shelf	-0.0186561	0.00455907	0.001099
cg06032733	2	11000267				0.0245824	0.00601221	0.00110619
cg15150659	11	118025043	SCN4B;SCN4B	TSS1500;TSS1500	S_Shore	-0.032453	0.00794209	0.00111168
cg02788731	1	247751498	OR2G2	TSS200		-0.0780657	0.0191163	0.00111709
cg01931893	16	66584178	TK2;TK2	5'UTR;1stExon	S_Shore	-0.0432094	0.010583	0.00111885
cg13588023	21	43187227	RIPK4;RIPK4	1stExon;5'UTR	Island	-0.00753075	0.00184476	0.00112036
cg11271157	11	59328467			Island	-0.046887	0.0114866	0.00112111
cg08732762	5	10484005				-0.0161484	0.00395668	0.00112236
cg11947801	19	49016810	LMTK3	TSS1500	Island	-0.0113173	0.00277336	0.00112366
cg27448161	12	53472792	SPRYD3	Body	N_Shore	-0.035095	0.00860176	0.0011253
cg04154205	7	129027819	AHCYL2;AHCYL2;AHCYL2;AHCYL2	Body;Body;Body;Body		0.0206454	0.00506063	0.00112611
cg05460523	2	191669622				-0.0823177	0.0201888	0.00113101
cg26787894	6	14117621	CD83;CD83	TSS1500;TSS1500	Island	-0.0206778	0.0050715	0.00113133
cg03941625	1	1480603	SSU72	Body	S_Shelf	0.0186369	0.00457512	0.0011396
cg00832644	1	162343785	C1orf111	3'UTR		-0.0410119	0.010071	0.0011424
cg20901577	1	25045792				-0.0143145	0.00351595	0.00114454
cg06326648	11	14912680	CYP2R1	Body	N_Shore	-0.00885888	0.002176	0.00114483
cg21664210	11	43458315	TTC17;TTC17	Body;Body		0.0555014	0.013633	0.00114499
cg05332159	6	43603250	MAD2L1BP;MAD2L1BP	TSS1500;Body	N_Shore	-0.0622562	0.0152972	0.00114798
cg02433135	1	25339851				-0.0260947	0.00641454	0.00115183
cg00210288	22	19044753	DGCR2;DGCR2;DGCR2;DGCR2;DGCR2	Body;Body;Body;Body;Body		-0.0257975	0.00634152	0.00115191
cg04264417	11	65769689	BANF1;BANF1;EIF1AD;BANF1;BANF1	1stExon;5'UTR;TSS200;5'UTR;1stExon	Island	-0.0145818	0.00358539	0.00115422
cg06287303	16	66165845				-0.0413246	0.010164	0.00115697
cg23517116	8	65499841			Island	0.00693464	0.00170601	0.00115914
cg00011605	16	85193529			N_Shelf	-0.0218737	0.00538135	0.00115937
cg27307378	11	94134015	GPR83	Body	N_Shore	0.0785135	0.019323	0.00116281
cg03275910	7	822431	HEATR2	Body	Island	0.0742395	0.0182733	0.00116392
cg08566293	11	129239854			N_Shelf	0.0494029	0.0121612	0.00116481
cg03276972	18	9661605				-0.0193227	0.00476052	0.00117254
cg22748740	6	28973350	ZNF311	TSS1500		-0.0200431	0.00493832	0.00117313
cg24273718	3	129158802	IFT122;IFT122;MBD4;IFT122;MBD4;IFT122	TSS200;TSS200;1stExon;TSS200;5'UTR;TSS200	Island	-0.00917976	0.00226279	0.00117739
cg10376374	8	142230421	SLC45A4;SLC45A4;SLC45A4	Body;Body;Body	S_Shore	-0.0432338	0.010659	0.00117913
cg14884373	20	3644023	GFRA4;GFRA4	1stExon;1stExon	S_Shore	-0.0489009	0.0120583	0.0011808
cg13138137	18	35146478	BRUNOL4;BRUNOL4;BRUNOL4;BRUNOL4	TSS1500;TSS1500;TSS1500;TSS1500	Island	0.0282565	0.00696798	0.0011812
cg05225089	12	57595554	LRP1	Body	N_Shore	0.0247911	0.00611436	0.00118263
cg04588423	1	48380059	TRABD2B	Body		-0.0366143	0.00903156	0.00118386
cg14365894	10	133941077	JAKMIP3	Body	S_Shelf	0.0544141	0.0134224	0.00118398
cg26728427	11	2610741	KCNQ1;KCNQ1	Body;Body		-0.0255293	0.00630017	0.00118822
cg09620606	3	9696523	MTMR14;MTMR14;MTMR14	Body;Body;Body		0.0343498	0.00848029	0.00119199
cg26980529	2	109882934	SH3RF3	Body		-0.0430898	0.0106388	0.00119266
cg26614325	19	43531770	PSG11;PSG11;PSG11	TSS1500;TSS1500;TSS1500		0.0423232	0.0104506	0.00119366
cg14473568	3	77088570	ROBO2	TSS1500	Island	-0.0181535	0.00448371	0.00119615
cg09222123	1	89356608	GTF2B	Body	N_Shore	-0.0243614	0.00602058	0.00120178
cg17928584	5	146614457	STK32A;STK32A	TSS200;TSS200	Island	0.0083009	0.00205202	0.00120444
cg08410365	6	21846687	CASC15	Body		-0.0447031	0.0110513	0.00120486
cg11115134	2	149866805	KIF5C	Body	Island	0.0107026	0.00264722	0.00120985
cg07386086	8	48815213	PRKDC;PRKDC	Body;Body		0.0352221	0.00871376	0.00121179
cg04526965	5	68666075	TAF9;RAD17;RAD17;RAD17;TAF9;RAD17;RAD17;RAD17;RAD17;TAF9;RAD17;TAF9	TSS1500;5'UTR;5'UTR;TSS1500;TSS1500;5'UTR;TSS1500;5'UTR;TSS1500;TSS1500;TSS1500;TSS1500	S_Shore	0.0179641	0.00444441	0.00121219
cg02453779	11	105948520	AASDHPPT;KBTBD3;KBTBD3	1stExon;TSS200;TSS200	Island	0.0223458	0.00552892	0.00121297
cg16892022	18	49071992	LOC100287225	Body		0.04432	0.0109661	0.00121312
cg15938905	7	5401852	TNRC18	Body	S_Shore	0.0198826	0.00491967	0.00121341
cg01029885	17	8019265	ALOXE3;ALOXE3	Body;Body	N_Shelf	-0.0576859	0.0142799	0.00121767
cg03276602	7	150451580				-0.0199405	0.0049374	0.00122003
cg17321617	11	64764490	BATF2;BATF2	5'UTR;1stExon		0.0572947	0.0141879	0.00122095
cg22325781	7	103764447				-0.0445467	0.0110337	0.00122321
cg16223596	1	203014503	PPFIA4;PPFIA4;PPFIA4;PPFIA4	ExonBnd;ExonBnd;Body;Body		0.0315239	0.00780838	0.00122356
cg11077657	3	115438561	GAP43;GAP43	Body;Body		-0.0321213	0.00795702	0.00122437
cg01492246	12	69678145				0.032024	0.00793331	0.00122485
cg16254344	19	49671823	TRPM4	Body	S_Shelf	0.028696	0.00710969	0.00122597
cg02485410	8	99953947			Island	-0.00786351	0.00194841	0.00122672
cg22762439	5	72794738	BTF3;BTF3	5'UTR;Body	S_Shore	-0.0222722	0.00551908	0.00122763
cg19077019	20	1974961	PDYN;PDYN;PDYN;PDYN	TSS1500;TSS200;TSS200;TSS200		0.0546037	0.0135333	0.00122936
cg16797831	1	109657035	KIAA1324;C1orf194	Body;TSS1500	S_Shore	0.0303628	0.00752593	0.00123019
cg16488022	3	105676721				-0.0311318	0.00771755	0.00123147
cg01742884	14	90358357	C14orf143	Body	Island	0.0202439	0.00502001	0.00123451
cg08638434	6	160864132	SLC22A3	Body		-0.0486229	0.0120617	0.00123802
cg01357771	8	124254411	C8orf76	TSS1500	S_Shore	-0.0424963	0.0105444	0.00124038
cg03343870	16	63737659				0.0506047	0.0125564	0.00124046
cg10170637	12	49110646	CCNT1;CCNT1	1stExon;5'UTR	Island	-0.0163327	0.00405287	0.00124109
cg04329613	1	204156121			N_Shelf	-0.0384382	0.00954116	0.00124415
cg08691807	10	79398192	KCNMA1;KCNMA1;KCNMA1;KCNMA1;KCNMA1;KCNMA1;KCNMA1;KCNMA1;KCNMA1	TSS1500;TSS1500;TSS1500;TSS1500;TSS1500;TSS1500;TSS1500;TSS1500;TSS1500	Island	0.0112348	0.00278919	0.00124582
cg05788332	1	23810871	ASAP3;ASAP3	TSS200;TSS200	S_Shore	0.0162128	0.00402565	0.00124733
cg16290522	1	3080336	PRDM16;PRDM16	Body;Body	N_Shore	-0.0321446	0.00798182	0.00124766
cg16494828	9	103115300	TEX10;TEX10	TSS1500;TSS200	Island	-0.0103881	0.00257995	0.0012495
cg26453990	11	65655486	FIBP;FIBP	Body;Body	Island	0.0240289	0.00597044	0.00125397
cg13883127	15	34656066	LPCAT4	Body	N_Shelf	-0.0314362	0.00781297	0.00125658
cg10816760	6	142890973	LOC153910;LOC153910	Body;Body		-0.0440514	0.0109517	0.00125965
cg24015977	12	113817371	PLBD2;PLBD2	Body;Body		-0.0184204	0.00458072	0.00126224
cg16163116	1	3608758	TP73;TP73;TP73;TP73	Body;Body;Body;Body	S_Shore	-0.0193297	0.00480732	0.00126325
cg09606941	2	190445880	SLC40A1	TSS1500	Island	0.00543523	0.00135185	0.00126403
cg07263984	5	115177777	ATG12;AP3S1	TSS1500;1stExon	Island	-0.0276413	0.00687778	0.00126813
cg07385694	12	132900464	GALNT9	Body	Island	0.0454505	0.0113109	0.00126968
cg14569727	16	88797119	LOC100289580;PIEZO1	TSS1500;Body	S_Shelf	0.0381313	0.00948949	0.00126976
cg06281426	14	90308658	EFCAB11;EFCAB11;EFCAB11	Body;Body;Body		0.0143836	0.00358089	0.00127348
cg00712762	1	36351470	EIF2C1	Body	S_Shore	-0.0439746	0.0109545	0.00127967
cg05435671	15	73927512			S_Shore	-0.0332931	0.00829611	0.00128269
cg08566723	20	56769241				-0.0433018	0.0107933	0.00128565
cg18513383	4	57181518	KIAA1211	Body	Island	0.065763	0.016398	0.00128941
cg25647683	21	45210009	RRP1	Body	S_Shore	0.0295105	0.00736031	0.00129199
cg12672540	11	2423328	TSSC4	TSS200	S_Shore	0.0427705	0.0106717	0.00129599
cg27312095	7	144532358	TPK1;TPK1	Body;Body	N_Shore	-0.0281948	0.00704078	0.00130448
cg12702661	3	118925491				-0.0532204	0.0132964	0.00130928
cg17288364	2	178439423				-0.0565584	0.0141312	0.00130991
cg23694811	1	166823514	POGK	3'UTR		-0.0362551	0.00905882	0.00131042
cg22442841	6	87646804	HTR1E	TSS1500	N_Shore	-0.0191022	0.004773	0.00131053
cg21571304	6	43395301	ABCC10;ABCC10	1stExon;5'UTR	Island	-0.0150193	0.00375414	0.00131416
cg01653005	17	8869105	PIK3R5	TSS200	Island	0.0113977	0.00284931	0.00131567
cg02741560	4	79514016	ANXA3	Body		0.0366755	0.00916956	0.00131682
cg05490754	1	171454532	PRRC2C	TSS200	Island	-0.013799	0.00345085	0.00131932
cg15129506	2	27958712			Island	-0.0215597	0.00539223	0.00132049
cg15444735	13	56140478				0.0649107	0.0162349	0.00132062
cg18013426	17	3512886	SHPK;TRPV1	3'UTR;TSS200		-0.0283395	0.00708808	0.00132073
cg21464278	3	122283593	PARP9;PARP9;PARP9;PARP9;DTX3L;PARP9;PARP9	TSS1500;TSS1500;TSS200;TSS1500;Body;TSS200;TSS1500	Island	-0.0244736	0.0061218	0.00132182
cg19425237	1	150129151	PLEKHO1;PLEKHO1;PLEKHO1;PLEKHO1	5'UTR;5'UTR;Body;5'UTR		0.060859	0.0152359	0.00133047
cg13402624	9	136777561	VAV2;VAV2	Body;Body		0.0217512	0.00544539	0.00133054
cg05839743	13	112733670	LINC00403	Body		-0.0707586	0.0177144	0.00133057
cg09641537	17	157171	RPH3AL	Body	Island	-0.00954245	0.00238903	0.00133089
cg14871472	6	151330408	MTHFD1L	Body		0.0524115	0.0131226	0.00133166
cg26372926	12	12972387	DDX47;DDX47	Body;Body		-0.0491313	0.0123018	0.00133205
cg11340951	2	48848421	GTF2A1L;STON1-GTF2A1L;GTF2A1L	Body;Body;Body	S_Shelf	0.0424619	0.0106322	0.00133241
cg19168526	4	53801801	SCFD2	Body		-0.0320631	0.00802936	0.00133362
cg09617449	17	65017851	CACNG4	Body		0.0269653	0.00675565	0.00133815
cg21574948	8	138116909				0.0312434	0.0078301	0.00134169
cg10667044	12	53400186	EIF4B;EIF4B	5'UTR;1stExon	Island	-0.0174032	0.00436217	0.00134326
cg17416748	6	28872093	TRIM27	Body		0.0149898	0.00375758	0.00134415
cg23384863	2	44132538	LRPPRC	Body		0.0344449	0.00863865	0.00134924
cg15343100	18	52626146	CCDC68;CCDC68	TSS1500;5'UTR	N_Shore	0.0756748	0.0189791	0.00134933
cg15484532	1	4714171	AJAP1;AJAP1	TSS1500;TSS1500	Island	0.0117853	0.00295612	0.00135068
cg03074651	8	48573586	SPIDR;SPIDR;SPIDR;SPIDR	Body;Body;Body;Body		-0.0531884	0.0133471	0.00135527
cg03712965	6	153280770				0.0182193	0.00457224	0.001356
cg00803532	14	101034794	BEGAIN;BEGAIN	5'UTR;TSS1500	Island	0.027328	0.00686097	0.00136038
cg16263701	12	48213605	HDAC7;HDAC7;HDAC7;HDAC7	5'UTR;1stExon;1stExon;5'UTR	Island	0.0214191	0.00537857	0.00136255
cg16215968	13	30995686			Island	-0.0159918	0.00401585	0.00136291
cg02489228	2	98409290	TMEM131	Body		0.0397813	0.00999159	0.00136474
cg20633941	6	169351479				-0.0309085	0.00776692	0.00137002
cg02657539	11	59482481	OR10V1	TSS1500		-0.0626527	0.0157453	0.00137099
cg01218805	4	24991061				-0.0153508	0.00385794	0.00137139
cg21799523	9	96940834	MIRLET7D;MIRLET7DHG;MIRLET7DHG	TSS1500;Body;Body		-0.0158953	0.00399669	0.00137651
cg05454901	7	131829903	PLXNA4	Body		-0.0437627	0.0110055	0.00137831
cg19189355	6	170593969	DLL1	Body	S_Shore	0.0256621	0.00645389	0.00137889
cg14130119	2	121341233			N_Shelf	0.0573582	0.0144269	0.0013801
cg10527159	6	168526327			N_Shelf	0.0343339	0.0086422	0.00138812
cg08463931	14	31343600	COCH;COCH	TSS200;TSS200	Island	0.0106681	0.00268568	0.00138983
cg15084390	5	475085	SLC9A3	Body	Island	-0.0232218	0.00584833	0.00139399
cg05669151	11	68923365	LOC338694	Body	N_Shore	-0.0238318	0.00600255	0.00139507
cg19136783	4	16598466	LDB2;LDB2	Body;Body		-0.223279	0.0562461	0.00139669
cg13812953	15	76458064	C15orf27	Body		0.020614	0.00519622	0.00140379
cg10967430	4	86852666	ARHGAP24;ARHGAP24;ARHGAP24	Body;Body;Body		-0.0409466	0.0103224	0.00140477
cg02701625	2	215275757	VWC2L	TSS1500		-0.023639	0.00596071	0.00140737
cg14299367	17	36604516	ARHGAP23	Body		-0.0802464	0.0202371	0.00140872
cg03564727	19	49577206	KCNA7	TSS1500	S_Shore	-0.0834667	0.0210518	0.00141011
cg03953704	16	7893636				0.0673555	0.0169922	0.00141266
cg08649608	1	45124515	TMEM53	Body	S_Shelf	0.0711433	0.0179529	0.00141576
cg20061047	11	67128885	LOC100130987	Body		0.0304987	0.00769676	0.00141645
cg21338642	1	23695349	ZNF436-AS1;ZNF436;ZNF436;ZNF436-AS1	TSS1500;5'UTR;TSS1500;TSS200	Island	-0.0189559	0.00478461	0.00141837
cg12187761	8	100708945	VPS13B;VPS13B	Body;Body		0.0252552	0.00637562	0.00142013
cg13864794	7	16505664	SOSTDC1	TSS200		-0.0765436	0.0193285	0.00142312
cg02386410	2	38696680	LOC101929596	Body		-0.0333683	0.00842832	0.00142614
cg01908660	15	65477569	CLPX	TSS200	Island	-0.00665298	0.00168091	0.00142922
cg03864359	9	136605152	SARDH	TSS200		-0.0178968	0.00452223	0.00143045
cg25992775	6	105475141	LIN28B	Body		0.0361974	0.00914841	0.00143281
cg27175143	13	113280259				0.0532535	0.0134621	0.00143527
cg25877086	17	45726922	KPNB1	TSS1500	Island	-0.0235926	0.00596836	0.00144341
cg18439358	17	41910968	MPP3;MPP3	TSS1500;TSS1500	S_Shore	0.0232013	0.00587026	0.0014451
cg23337361	6	13013668	PHACTR1	Body	N_Shore	0.0186991	0.00473175	0.00144654
cg02890030	14	102414739			Island	-0.0206559	0.00522767	0.00144818
cg05602531	6	84418222	SNAP91;SNAP91;SNAP91;SNAP91;SNAP91;SNAP91	5'UTR;5'UTR;5'UTR;5'UTR;5'UTR;5'UTR	Island	-0.00693227	0.00175521	0.00145305
cg08504662	19	58868256	ZNF497	Body	Island	0.140228	0.0355151	0.00145636
cg12327128	14	39816220	CTAGE5;CTAGE5;CTAGE5;CTAGE5;CTAGE5;CTAGE5;CTAGE5	Body;Body;Body;Body;Body;Body;Body		-0.0314139	0.00795625	0.00145651
cg20392088	4	6384347	PPP2R2C;PPP2R2C	Body;TSS1500	S_Shelf	0.0440155	0.011149	0.00145765
cg08069556	20	61436009	OGFR-AS1;OGFR	Body;TSS200	Island	0.0194014	0.00491503	0.00145928
cg03368567	17	71244268	C17orf80;C17orf80;C17orf80;C17orf80	3'UTR;3'UTR;3'UTR;Body		0.043536	0.0110293	0.00145948
cg12921992	7	44887755	H2AFV;H2AFV;H2AFV;H2AFV;H2AFV	TSS200;TSS200;TSS200;TSS200;TSS200	Island	-0.0129156	0.00327233	0.00146056
cg06015855	5	56236770	MIER3;MIER3;MIER3	Body;Body;Body		0.0254239	0.00644155	0.00146074
cg21976687	15	31619399	KLF13;KLF13	5'UTR;1stExon	Island	-0.00657653	0.00166633	0.00146113
cg18101249	18	29599776	RNF125	Body	S_Shore	0.0739366	0.018735	0.00146196
cg19198568	7	28997866	TRIL;TRIL	5'UTR;1stExon	Island	-0.0164712	0.00417471	0.00146473
cg13721560	2	44222568	LRPPRC	Body	N_Shore	-0.0149588	0.00379227	0.00146739
cg01113099	3	108475945	RETNLB	1stExon		0.0545237	0.0138239	0.00146849
cg09309570	20	61717853			Island	-0.0293185	0.00743558	0.00147185
cg16011173	1	16677473	FBXO42	5'UTR	N_Shore	-0.0351315	0.00891322	0.00147621
ch.17.1247542F	17	45755671	KPNB1	Body		0.0183353	0.00465212	0.00147685
cg21144468	2	126467105				0.0489387	0.0124202	0.00147983
cg25750745	22	50888668	SBF1	Body	S_Shelf	-0.0231395	0.00587261	0.00147989
cg23333911	5	172378330	ERGIC1	3'UTR		0.0538743	0.0136766	0.00148301
cg13952315	18	61635745			N_Shore	-0.0253725	0.00644141	0.00148359
cg20695147	10	121891560				0.0355574	0.00902793	0.00148464
cg21170041	9	74764428	GDA;GDA	1stExon;5'UTR	Island	0.0082115	0.00208511	0.00148592
cg18522547	19	17690300	GLT25D1	Body	N_Shore	-0.0408929	0.0103838	0.00148602
cg10705570	15	20498417			N_Shore	0.0761438	0.0193372	0.00148732
cg07436981	1	153606312	CHTOP;CHTOP;CHTOP;S100A13	TSS200;TSS200;TSS200;5'UTR	Island	0.0249587	0.00634047	0.00149104
cg07990390	16	1217211	CACNA1H;CACNA1H	Body;Body	Island	-0.0285381	0.00725075	0.00149262
cg20671702	16	28855797	TUFM;MIR4721	Body;TSS1500	N_Shore	0.0211811	0.00538183	0.00149324
cg02373132	20	36623500	TTI1;TTI1	Body;Body		-0.194036	0.0493087	0.00149486
cg12303232	11	64785494	ARL2	Body	S_Shelf	0.0206315	0.00524397	0.00149717
cg16324489	6	151407193	MTHFD1L;MTHFD1L;MTHFD1L	Body;Body;Body		0.0231799	0.00589223	0.0014982
cg09796293	1	113250088	RHOC;RHOC;RHOC	TSS1500;TSS200;TSS200	Island	0.0177649	0.00451581	0.00149836
cg03013486	8	17449854	PDGFRL	Body		0.0404519	0.0102833	0.00149888
cg03582736	1	95586852	TMEM56	5'UTR	S_Shelf	0.0318014	0.00808636	0.00150189
cg17039830	11	57308952	SMTNL1	TSS200		-0.0289934	0.00737336	0.00150348
cg22780200	15	57972096	GCOM1;GCOM1;GCOM1;GCOM1;GCOM1;MYZAP;MYZAP;GCOM1;GCOM1;GCOM1	Body;Body;Body;Body;Body;Body;Body;Body;Body;Body		-0.018637	0.00474009	0.00150465
cg24739673	1	179312062	SOAT1;SOAT1;SOAT1;SOAT1;SOAT1;SOAT1;SOAT1;SOAT1	ExonBnd;ExonBnd;ExonBnd;ExonBnd;Body;Body;Body;Body		0.039896	0.0101482	0.00150602
cg17955325	17	7388182	ZBTB4;POLR2A	TSS1500;Body	Island	-0.0105236	0.0026769	0.00150627
cg10656888	2	222438930	EPHA4	TSS200	Island	-0.0318586	0.00810481	0.00150753
cg04790480	8	2092607	MYOM2	Body		-0.0271558	0.00691057	0.00151114
cg13149996	1	21437982	EIF4G3	5'UTR		-0.0477439	0.0121516	0.00151284
cg21991157	12	40618792	LRRK2	TSS200	Island	-0.00894174	0.002276	0.00151381
cg12643994	11	10871502				0.034325	0.00873749	0.00151449
cg08466055	17	6770	DOC2B	Body		-0.0405505	0.0103226	0.00151495
cg26866482	12	103351443	ASCL1	TSS200	N_Shore	-0.0110999	0.0028277	0.0015236
cg26685294	16	67696047	PARD6A;ACD;ACD;PARD6A;ACD	Body;TSS1500;TSS1500;Body;TSS1500	S_Shore	0.0433578	0.0110483	0.00152668
cg13729495	4	135391969				0.0679357	0.0173147	0.00152912
cg12150648	2	242299198	FARP2;FARP2;FARP2	5'UTR;5'UTR;5'UTR	S_Shelf	-0.0372393	0.0094916	0.0015297
cg13090634	15	59541348	MYO1E	Body		-0.0195877	0.00499358	0.00153216
cg09384811	18	47834216				0.0291967	0.00744432	0.00153387
cg13395410	1	151881974	THEM4;THEM4	5'UTR;1stExon	Island	-0.00577913	0.0014737	0.00153536
cg04724143	13	114185494	TMCO3	Body	N_Shore	0.00791124	0.00201761	0.00153665
cg07669496	11	112496666				0.0279444	0.00712805	0.0015389
cg02728441	21	39763564	ERG;ERG;ERG;ERG;ERG;ERG;ERG;ERG;ERG;ERG;ERG;ERG;ERG;ERG	ExonBnd;ExonBnd;ExonBnd;ExonBnd;ExonBnd;ExonBnd;ExonBnd;Body;Body;Body;Body;Body;Body;Body		0.0313143	0.0079894	0.00154151
cg27180153	13	25320559			Island	0.0293187	0.00748123	0.00154308
cg19292827	15	68921782	CORO2B	Body		-0.0236357	0.00603161	0.0015441
cg13650843	19	10511673	CDC37	Body	N_Shelf	0.03032	0.0077397	0.00154763
cg08766581	2	138596903				0.0634993	0.0162139	0.00155101
cg02489772	12	130914048	RIMBP2	Body		0.0849597	0.0216992	0.00155413
cg21120800	14	89716052	FOXN3;FOXN3	Body;Body		0.0459629	0.0117394	0.00155433
cg27118059	21	32931471	TIAM1	TSS200	Island	-0.0064213	0.00164079	0.0015596
cg25794858	14	93760500	BTBD7;BTBD7;BTBD7	Body;Body;Body		0.0368503	0.00941922	0.00156362
cg15649460	1	100500521			N_Shelf	0.0574933	0.014699	0.00156631
cg14646617	6	24748402				0.0421418	0.0107747	0.0015669
cg15353597	2	102313163	MAP4K4;MAP4K4;MAP4K4	TSS1500;TSS1500;TSS1500	N_Shore	-0.0424479	0.0108545	0.00156859
cg23284959	10	134833312			N_Shore	-0.0184835	0.00472648	0.00156862
cg04858082	7	99236623				0.0614897	0.0157347	0.00157702
cg13729830	2	10458072	HPCAL1;HPCAL1	5'UTR;5'UTR		0.0745348	0.0190747	0.00157823
cg00928226	2	68350089				0.0250443	0.00640969	0.00157904
cg11939277	19	4863983	PLIN3;PLIN3;PLIN3	5'UTR;5'UTR;5'UTR		-0.0304076	0.00778379	0.00158132
cg03335136	7	158962608			N_Shore	0.0183097	0.00468895	0.00158649
cg00452639	18	44061297	LOXHD1;LOXHD1;LOXHD1	Body;Body;Body		0.0292667	0.00749772	0.00159104
cg20494563	4	127898808				0.0651544	0.0166925	0.00159168
cg00436420	11	67450540				-0.0290233	0.00743656	0.001593
cg15221016	5	135913015				0.0314226	0.00805266	0.00159503
cg10366093	11	57414457	YPEL4	Body	Island	0.0136961	0.00351038	0.0015967
cg03552898	14	101801482				-0.0437999	0.0112262	0.00159678
cg07264904	13	113633855	MCF2L;MCF2L;MCF2L	Body;5'UTR;1stExon	Island	-0.027174	0.00696785	0.00160202
cg02097767	18	9095343				0.103975	0.0266747	0.00160843
cg22985466	12	57992676	PIP4K2C;PIP4K2C;PIP4K2C;PIP4K2C	Body;Body;Body;Body		-0.0306139	0.00785569	0.00161114
cg08858633	15	25514995	SNORD115-48	Body		-0.0382465	0.00981638	0.00161379
cg00875983	11	3240213	MRGPRG;MRGPRG-AS1	TSS200;Body	S_Shore	0.0312331	0.00801632	0.0016138
cg02704931	15	57998412	GCOM1;GRINL1A;GRINL1A;GCOM1;GRINL1A	Body;TSS1500;TSS1500;Body;TSS1500	N_Shore	0.0254414	0.00653427	0.00162228
cg12468028	10	106158199	CFAP58	Body		0.0349695	0.00898276	0.00162412
cg00084432	13	36944471	SPG20	TSS200		-0.0604648	0.0155332	0.00162519
cg09377823	8	11774336				-0.0534665	0.0137373	0.00162697
cg10194039	13	22258079	FGF9	Body		-0.0194881	0.00500803	0.00162918
cg02852791	16	710674	WDR90	Body	N_Shore	0.176425	0.0453389	0.00162957
cg26155280	2	70075375	GMCL1	Body		0.031942	0.00820871	0.00162963
cg22026398	20	19052146				-0.0435442	0.0111946	0.00163444
cg08386886	17	41277274	BRCA1;BRCA1;BRCA1;BRCA1;BRCA1;NBR2;BRCA1	5'UTR;Body;5'UTR;TSS1500;5'UTR;TSS1500;5'UTR	N_Shore	-0.0419611	0.0107901	0.00163725
cg26844104	22	21921731	UBE2L3;UBE2L3;UBE2L3	TSS1500;TSS1500;TSS1500	N_Shore	0.0789185	0.0202974	0.00163972
cg25482714	18	55427429	ATP8B1	5'UTR		0.0551022	0.0141752	0.00164254
cg15496307	10	134911715	GPR123	Body	N_Shore	0.034901	0.0089784	0.00164257
cg16641322	11	2179602	INS-IGF2;INS-IGF2	Body;Body	S_Shelf	-0.046407	0.0119413	0.0016457
cg22639242	5	180227299	MGAT1;MGAT1;MGAT1;MGAT1;MGAT1	5'UTR;5'UTR;5'UTR;5'UTR;5'UTR	N_Shelf	-0.0546078	0.0140573	0.00165085
cg05233866	10	70766780	KIAA1279	Body		0.0301435	0.00776056	0.00165241
cg18521743	19	59025573	ZBTB45	Body	Island	0.0429563	0.011063	0.00165667
cg02046352	20	34135216	ERGIC3;ERGIC3	Body;Body		0.0292454	0.00753582	0.00166329
cg18130905	18	30517666	C18orf34;C18orf34	3'UTR;3'UTR		0.0292801	0.00754553	0.00166459
cg19449227	15	34501904	C15orf29	5'UTR	Island	0.0134836	0.00347477	0.00166464
cg09926949	2	74942528			Island	0.0101393	0.00261293	0.00166467
cg06641651	13	36244928	MIR548F5;NBEA;NBEA	Body;Body;Body		-0.032803	0.00845454	0.00166634
cg17791936	11	118902213	SLC37A4;SLC37A4;SLC37A4;SLC37A4	TSS1500;TSS1500;TSS1500;TSS1500	S_Shore	0.0533176	0.0137438	0.00166807
cg13834500	14	24665445	TM9SF1;TM9SF1	TSS1500;TSS1500	Island	0.0224001	0.00577442	0.00166874
cg24612498	3	8572798	LMCD1	Body		-0.0932107	0.0240327	0.00167102
cg06230410	19	19457887	MAU2	Body		-0.0154939	0.00399631	0.00167578
cg00130165	4	66536603	EPHA5;EPHA5	TSS1500;TSS1500	Island	-0.0166743	0.0043012	0.0016771
cg25080152	8	128748155	MYC	TSS200	Island	0.0197074	0.0050859	0.00168289
cg09878457	9	139720140	RABL6;RABL6;RABL6	Body;Body;Body	S_Shelf	0.0271734	0.00701331	0.00168407
cg05475702	1	812248	FAM41C	TSS200		-0.0460176	0.0118793	0.00168669
cg26309221	6	125368615	RNF217;RNF217;RNF217	Body;Body;Body		-0.047748	0.0123281	0.00168884
cg07733363	4	2248976				-0.0111427	0.0028772	0.00169002
cg00992189	15	100048210				-0.0258302	0.00667101	0.0016925
cg03414764	15	81176570	KIAA1199	Body		-0.0283798	0.00732974	0.001693
cg26273742	20	45624276	EYA2;EYA2	Body;Body		0.0845887	0.0218484	0.00169381
cg11237738	4	5527295	C4orf6	Body		0.0251575	0.00649921	0.00169639
cg16606671	9	21971430	CDKN2A;CDKN2A;CDKN2A;CDKN2A	3'UTR;Body;Body;Body	S_Shore	0.0279094	0.00721039	0.00169681
cg24458873	6	33208675				-0.0172962	0.00446878	0.00169769
cg13737695	9	88713895	GOLM1;GOLM1	5'UTR;5'UTR	Island	0.0122853	0.00317481	0.0017005
cg23965109	3	186739029	ST6GAL1;ST6GAL1;ST6GAL1	5'UTR;TSS1500;5'UTR		-0.031492	0.00814164	0.00170588
cg09375756	11	692963	DEAF1	Body	N_Shore	-0.0622925	0.0161082	0.00170888
cg26362105	1	228501816	OBSCN;OBSCN	Body;Body	N_Shore	0.0409443	0.0105908	0.00171257
cg09682469	12	119048988				0.0615537	0.0159236	0.00171414
cg19708065	1	30104676				0.0732055	0.0189391	0.00171498
cg01247970	12	128659975				0.122591	0.0317307	0.00172124
cg13682019	8	98881265	MATN2;MATN2	TSS200;TSS200	N_Shore	0.0107737	0.00278904	0.00172322
cg01712812	6	5133188	LOC100129461;LYRM4;LYRM4;LYRM4;LYRM4	Body;3'UTR;Body;Body;Body	N_Shore	0.109055	0.0282379	0.00172623
cg19741231	12	123968255	RILPL1	Body		-0.0457741	0.0118531	0.00172691
cg16925808	14	73939631				-0.0599988	0.0155404	0.00173023
cg24453600	15	71921678	THSD4	Body		-0.0441606	0.0114408	0.00173331
cg11033338	1	155881250	RIT1;RIT1;RIT1	TSS1500;TSS200;TSS200		0.0240244	0.00622649	0.00173848
cg14157947	18	20513080	RBBP8;RBBP8;RBBP8	TSS1500;TSS1500;TSS1500	N_Shore	0.0154857	0.00401369	0.0017391
cg06025920	12	110897855	GPN3;GPN3;GPN3	Body;Body;Body		0.0495032	0.0128315	0.00174009
cg07190914	10	4500072				0.0270199	0.00700382	0.00174028
cg00997285	14	21787234	RPGRIP1	Body		0.0427479	0.0110812	0.00174092
cg19936325	10	13344913			S_Shore	0.0625001	0.0162041	0.00174314
cg03664527	1	3648749	TP73;TP73;TP73;TP73	Body;Body;3'UTR;Body	N_Shore	-0.0466364	0.0120949	0.00174719
cg18251283	1	52456452	RAB3B	TSS200	Island	0.0131443	0.00340999	0.00175149
cg05795722	3	62174806	PTPRG	Body		0.0133598	0.00346656	0.00175402
cg06530497	4	10057605				-0.0390571	0.0101381	0.00175881
cg09917729	17	78917862	RPTOR;RPTOR	Body;Body	S_Shore	0.0421518	0.0109432	0.00176105
cg00410898	8	23712355	STC1	TSS200		-0.0326094	0.00846786	0.00176422
cg00171704	14	67042580	GPHN;GPHN	Body;Body		-0.0363756	0.00944739	0.00176638
cg11136111	12	81325704	LIN7A	Body		-0.0826563	0.0214676	0.00176659
cg08954417	8	50823377	SNTG1	TSS1500	S_Shore	0.0264651	0.00687398	0.00176742
cg21227867	9	138680145	KCNT1	Body	N_Shore	-0.0370614	0.00962705	0.00176853
cg18684641	7	152714844				-0.034293	0.00890897	0.00177012
cg06272239	5	115176426	ATG12;ATG12;ATG12;ATG12;ATG12;AP3S1	Body;Body;Body;Body;Body;TSS1500	N_Shore	0.0450368	0.0117028	0.00177321
cg11573559	14	107200495				-0.0581559	0.0151125	0.00177382
cg06080311	10	120023			Island	0.0107355	0.00279014	0.00177579
cg03775632	7	134632344	CALD1;CALD1;CALD1;CALD1;CALD1	Body;Body;Body;Body;Body		0.0509504	0.0132447	0.00177859
cg16961648	6	28743427				0.0272957	0.00709648	0.00178023
cg20368835	21	34804600	IFNGR2	Body		0.0595911	0.0154932	0.00178056
cg07192961	16	672468	RAB40C	Body	Island	0.0718405	0.018688	0.00178785
cg13691345	6	99967767	TSTD3	TSS1500		0.0489838	0.0127448	0.00179053
cg21435676	1	223402797	SUSD4	Body		-0.0290366	0.00755649	0.00179351
cg00391018	13	49049400	RB1	Body		-0.0323708	0.00842589	0.00179626
cg02137872	18	6966244	LAMA1	Body		-0.0297916	0.00775693	0.00180044
cg20106907	3	133525036	SRPRB	Body	Island	-0.0177154	0.0046152	0.00180815
cg24842501	8	127341497	LOC101927657	Body		0.0373902	0.00974186	0.00180954
cg08106847	7	157782885	PTPRN2;PTPRN2;PTPRN2	Body;Body;Body		-0.0257744	0.00671637	0.00181145
cg06134671	3	69135301	ARL6IP5	Body	S_Shore	0.0319224	0.00832003	0.00181411
cg02556217	10	78664622	KCNMA1-AS1;KCNMA1;KCNMA1;KCNMA1;KCNMA1;KCNMA1;KCNMA1	Body;Body;Body;Body;Body;Body;Body		0.0411282	0.0107194	0.00181412
cg13572907	17	20610270				-0.0410013	0.0106865	0.00181435
cg06259406	17	80051518	FASN	Body	S_Shore	0.0093651	0.00244118	0.00181594
cg18045815	18	9185003	ANKRD12;ANKRD12;ANKRD12	Body;Body;Body		0.0232417	0.00605902	0.00181746
cg21824239	9	7799843	TMEM261	TSS200	Island	0.00727673	0.00189703	0.00181751
cg12547474	10	90967157	CH25H	TSS200	N_Shore	0.00818919	0.00213586	0.00182373
cg05489268	17	7748107	KDM6B	5'UTR	Island	0.0101345	0.00264324	0.00182378
cg15564444	1	18589627	IGSF21	Body		0.0735833	0.0191966	0.00182729
cg07827432	2	208576357	CCNYL1;CCNYL1;CCNYL1;CCNYL1	1stExon;5'UTR;5'UTR;1stExon	Island	0.0513165	0.0133886	0.00182831
cg11196175	14	21560541	ZNF219;ZNF219;ZNF219	Body;Body;Body	Island	0.0215105	0.00561221	0.00182854
cg27292290	3	129823057	LOC729375	Body		0.0348873	0.00910667	0.00183518
cg16338873	1	202884830	KLHL12;KLHL12;KLHL12	Body;Body;Body		0.0711961	0.0185874	0.00183743
cg19793804	8	79578836	FAM164A	Body	S_Shore	0.0187796	0.00490289	0.00183755
cg00936708	22	27851048				-0.0512201	0.0133735	0.00183877
cg24181911	11	72403078	ARAP1;ARAP1;ARAP1	Body;Body;Body		-0.0240242	0.00627552	0.00184506
cg18863210	12	111070323	TCTN1;TCTN1;TCTN1;TCTN1;TCTN1	Body;Body;Body;Body;Body		0.0725144	0.0189424	0.00184537
cg14205952	9	133588093	ABL1	TSS1500	Island	-0.00532533	0.00139158	0.00185023
cg09437283	3	13008096	IQSEC1;IQSEC1	Body;Body	N_Shore	-0.0912496	0.0238477	0.00185192
cg04303382	17	77766421			Island	-0.0422543	0.0110431	0.00185209
cg08692295	19	45574210	SFRS16	3'UTR	N_Shore	-0.0273697	0.00715891	0.0018636
cg12734446	5	73975848	HEXB	5'UTR		0.0347902	0.00910162	0.00186635
cg20384907	9	110913237				-0.0756137	0.0197828	0.00186718
cg00868421	6	142410760	NMBR	TSS1500	S_Shore	0.0411373	0.0107637	0.00186842
cg13285958	1	17525460				-0.0364748	0.00954384	0.0018686
cg18687055	14	105454493	C14orf79	Body	S_Shore	0.029673	0.00776427	0.00186889
cg02466597	10	110062934				-0.0388965	0.0101778	0.00186898
cg03145866	5	132012055	IL4;IL4	Body;Body		0.027194	0.00711587	0.00186937
cg11508532	4	53880838	SCFD2	Body		-0.0771647	0.0201941	0.00187101
cg26561406	22	50895783	SBF1	Body	N_Shore	-0.0182555	0.00477784	0.00187207
cg21954413	2	159923417	TANC1;TANC1	Body;Body		-0.0736839	0.0192848	0.00187226
cg18601017	7	157903797	PTPRN2;PTPRN2;PTPRN2;PTPRN2;PTPRN2	Body;Body;Body;Body;Body		0.0465318	0.0121787	0.00187249
cg01030158	5	169528138				-0.0153557	0.00402134	0.00188059
cg06003525	7	136776500	LOC349160	Body		0.0863384	0.0226136	0.00188277
cg17843759	19	18633053	ELL	TSS200	Island	-0.0140593	0.0036826	0.00188356
cg07476513	15	40324712	EIF2AK4	Body		0.0364365	0.00954566	0.00188615
cg00500428	16	3074502	HCFC1R1;THOC6;HCFC1R1;HCFC1R1;THOC6	TSS1500;Body;TSS1500;TSS1500;Body	S_Shore	-0.0444053	0.0116368	0.00189036
cg07497520	17	8905741			N_Shore	0.0349589	0.00916158	0.00189084
cg23195327	5	13498335				0.0630118	0.0165166	0.00189365
cg00761344	1	40103693	HEYL	Body	N_Shore	0.106261	0.027853	0.00189366
cg09952192	1	53929857	DMRTB1	Body	S_Shelf	-0.0270758	0.0070974	0.0018943
cg18254147	5	131347582	ACSL6;ACSL6	TSS1500;TSS1500	Island	-0.00691211	0.00181189	0.0018944
cg04435054	9	129885938	ANGPTL2;RALGPS1;RALGPS1;RALGPS1;RALGPS1	TSS1500;Body;Body;Body;Body		-0.0384015	0.0100665	0.00189477
cg14576185	2	234242884	SAG	Body		-0.0442255	0.0115962	0.0018984
cg05119469	22	50946460	LMF2;NCAPH2;NCAPH2	TSS1500;TSS200;TSS200	Island	0.0176555	0.00463048	0.00190175
cg19595505	7	155596322	SHH	Body	Island	0.0160217	0.00420228	0.00190283
cg02602423	7	105255065	ATXN7L1;ATXN7L1	Body;Body		0.0109323	0.00286823	0.00190698
cg17523124	20	24451769	TMEM90B	5'UTR	Island	0.0135727	0.0035612	0.00190793
cg25889596	6	74405733	LOC101928489;CD109;CD109;CD109	Body;TSS200;TSS200;TSS200	Island	0.0107373	0.0028173	0.00190811
cg22192275	2	217528557	IGFBP2	Body		-0.0311217	0.00816782	0.0019116
cg03705396	3	183543680	MAP6D1	TSS1500	Island	0.0181901	0.00477433	0.00191278
cg05897091	6	168841558	SMOC2;SMOC2	TSS1500;TSS1500	Island	-0.0241367	0.00633638	0.00191562
cg12196091	1	46650473	TSPAN1;TSPAN1	Body;ExonBnd		-0.0406423	0.0106699	0.0019163
cg05942551	2	127801137				-0.0409686	0.0107557	0.00191634
cg02461980	16	28260863				0.0464594	0.0121983	0.00191768
cg19947104	11	17757342	KCNC1;KCNC1	TSS200;TSS200	Island	0.0156364	0.00410609	0.00191988
cg02301782	9	91933648	SECISBP2;SECISBP2;SECISBP2;SECISBP2	5'UTR;TSS200;Body;Body	Island	-0.0108978	0.00286284	0.00192542
cg04559609	1	101361710	SLC30A7;SLC30A7;EXTL2;SLC30A7;SLC30A7;EXTL2	1stExon;5'UTR;TSS1500;5'UTR;1stExon;TSS1500	Island	0.00994036	0.00261177	0.00192791
cg06834274	10	27444248	YME1L1;MASTL;YME1L1;MASTL	TSS1500;1stExon;TSS1500;5'UTR	Island	0.0212861	0.00559344	0.00192953
cg14735227	5	174905406	SFXN1	TSS200	Island	-0.010665	0.00280263	0.00193034
cg06566087	2	234655709	UGT1A10;UGT1A6;UGT1A8;UGT1A4;UGT1A3;UGT1A6;UGT1A9;UGT1A7;UGT1A5	Body;Body;Body;Body;Body;Body;Body;Body;Body	S_Shelf	-0.0680141	0.0178741	0.001931
cg09370119	9	91029484	SPIN1	5'UTR		-0.0367098	0.00964842	0.0019326
cg15268007	3	196045224	TCTEX1D2	TSS200	Island	-0.00868427	0.00228255	0.00193303
cg25712567	4	715872	PCGF3	5'UTR	N_Shore	-0.0267858	0.00704041	0.00193323
cg08769356	7	65447249	GUSB;GUSB	5'UTR;1stExon	Island	-0.00857069	0.00225286	0.0019341
cg01501623	1	110178134				-0.0229534	0.00603387	0.00193508
cg04006323	4	185937730			Island	-0.0176556	0.00464143	0.0019358
cg08578313	1	155946507	ARHGEF2;ARHGEF2;ARHGEF2	Body;Body;5'UTR	N_Shore	-0.0290295	0.00763269	0.0019381
cg16778734	3	177448128				-0.0830256	0.0218299	0.00193813
cg07680232	4	119757755	SEC24D	TSS1500	Island	-0.00793537	0.00208656	0.00193893
cg23114032	11	58645665				0.0329087	0.00865462	0.00194141
cg09638510	4	27987446				0.0377349	0.00992875	0.00194863
cg12473181	1	228335641	GUK1;GUK1;GUK1;GUK1;GUK1	Body;Body;Body;Body;Body		0.0224685	0.00591227	0.00194961
cg00310386	16	85455848				-0.0724187	0.0190634	0.00195527
cg21902846	12	124457705	CCDC92;CCDC92;CCDC92;CCDC92;CCDC92;CCDC92;ZNF664-FAM101A;ZNF664;ZNF664	TSS1500;TSS1500;TSS200;TSS200;TSS200;TSS200;TSS200;TSS200;TSS200	Island	0.22538	0.0593292	0.00195539
cg08964616	2	105302555				-0.0585509	0.0154137	0.00195615
cg05331791	20	62383275	ZBTB46	Body	Island	0.0536163	0.0141155	0.00195697
cg03740162	9	1050680	DMRT2;DMRT2;DMRT2;DMRT2;DMRT2;DMRT2	1stExon;1stExon;1stExon;5'UTR;5'UTR;5'UTR	N_Shore	0.0150209	0.00395467	0.00195753
cg00764560	22	42016991	XRCC6;PPPDE2	TSS1500;TSS200	Island	0.00652689	0.0017186	0.00195934
cg25486506	6	28240024	ZNF187;ZNF187;ZNF187	Body;Body;Body		0.0463271	0.0122026	0.0019644
cg02680477	9	115775155	ZNF883	TSS1500	S_Shore	0.0796398	0.0209818	0.00196757
cg00675039	20	44486208	ZSWIM3;ACOT8	TSS200;TSS200		-0.0130788	0.00344639	0.00197041
cg13759761	22	50700442	MAPK12;MAPK12	TSS1500;TSS1500	S_Shore	0.0209637	0.00552433	0.00197096
cg12153422	14	75075712	LTBP2	Body	N_Shore	-0.0216463	0.00570429	0.00197113
cg15208832	1	65467997			N_Shore	-0.0726828	0.019155	0.00197228
ch.7.69934054F	7	70296118				0.0198711	0.00523713	0.00197301
cg09363777	7	133285500	EXOC4	Body		0.0503905	0.0132817	0.00197412
cg01320236	12	2911820	FKBP4	Body		-0.0428941	0.0113064	0.00197491
cg05454237	11	14913849	CYP2R1	TSS200	S_Shore	0.0139519	0.0036778	0.00197583
cg19055716	20	36042385				-0.0375825	0.00991093	0.00198178
cg20919844	3	50388170	TUSC4;CYB561D2;TUSC4	5'UTR;TSS200;1stExon	Island	0.0147559	0.00389137	0.00198205
cg02301370	17	3730292	C17orf85	Body		0.0162263	0.00428141	0.0019899
cg26869002	4	103469818	NFKB1;NFKB1	Body;Body		-0.0521629	0.0137636	0.00198998
cg22213022	17	80268823				0.0276	0.00729019	0.00200584
cg12154418	15	39873258	THBS1	TSS200	Island	-0.0361126	0.00954038	0.00200852
cg12773498	14	45553464	PRPF39	5'UTR	S_Shore	0.0145224	0.00383678	0.00200924
cg05831728	4	141543786	TBC1D9	Body		0.0241119	0.0063703	0.00200925
cg25749017	17	35076074			N_Shelf	0.0486933	0.0128687	0.00201403
cg01177737	5	165544595				0.0579303	0.0153127	0.00201685
cg04209749	12	49412533	PRKAG1;PRKAG1;PRKAG1;PRKAG1;PRKAG1	1stExon;1stExon;5'UTR;5'UTR;TSS200	Island	-0.0138821	0.00366949	0.00201692
cg18405643	17	19313402	RNF112	TSS1500		-0.0428547	0.0113309	0.00202095
cg14011870	9	14688289	ZDHHC21	5'UTR		0.0338687	0.00895505	0.0020211
cg02671790	17	4910587	KIF1C	Body		-0.0247332	0.00654004	0.00202217
cg19759129	5	140864273	PCDHGC4;PCDHGC4;PCDHGA8;PCDHGB5;PCDHGA9;PCDHGB6;PCDHGA10;PCDHGB7;PCDHGA11;PCDHGA11;PCDHGA12;PCDHGC3;PCDHGC3;PCDHGA1;PCDHGA2;PCDHGA3;PCDHGB1;PCDHGA4;PCDHGB2;PCDHGA5;PCDHGB3;PCDHGA6;PCDHGA7;PCDHGB4	TSS1500;TSS1500;Body;Body;Body;Body;Body;Body;Body;Body;Body;Body;Body;Body;Body;Body;Body;Body;Body;Body;Body;Body;Body;Body	N_Shore	0.0416961	0.0110262	0.00202314
cg11949945	9	123342512	CDK5RAP2;CDK5RAP2	TSS200;TSS200	Island	-0.0508256	0.0134425	0.00202557
cg07644190	4	90044716				-0.0282483	0.00747282	0.00202883
cg04870618	18	42642565	SETBP1	Body	N_Shore	-0.0440937	0.0116659	0.00203062
cg10428345	5	176170795			Island	0.0330642	0.00874941	0.00203334
cg14664242	1	17575426	PADI3	TSS200		0.0685926	0.0181554	0.00203708
cg15537793	12	122866261	CLIP1;CLIP1;CLIP1	5'UTR;5'UTR;5'UTR		0.0611273	0.0161796	0.00203724
cg17304553	7	76623419	PMS2L11	Body		0.0237143	0.00627699	0.00203751
cg26484333	4	148538641	TMEM184C;TMEM184C	1stExon;5'UTR	Island	-0.0163079	0.00431657	0.00203756
cg03318940	3	182817448	MCCC1	TSS200	Island	-0.0224963	0.00595484	0.00203819
cg19719355	8	25335778	CDCA2	Body		-0.0131036	0.00346924	0.00204121
cg05355976	20	18792370	C20orf78;C20orf78	Body;Body		-0.0424027	0.0112325	0.00204952
cg19048791	12	120199974	CIT	Body		0.0175582	0.00465193	0.00205203
cg12044599	11	67206308	CORO1B;CORO1B;PTPRCAP	Body;Body;TSS1500	S_Shelf	-0.0166667	0.00441614	0.00205347
cg02775927	10	79470820			N_Shore	0.076758	0.0203397	0.00205439
cg12620322	10	77969251	C10orf11;C10orf11;C10orf11	Body;Body;Body		-0.0251483	0.00666549	0.00205801
cg02019922	20	36888966	KIAA1755;KIAA1755	5'UTR;1stExon	Island	-0.019146	0.00507581	0.00206168
cg16464422	1	225859329				-0.0226584	0.00600707	0.00206196
cg11668749	1	229568360	ACTA1	Body	Island	-0.0840309	0.022279	0.00206276
cg23442766	14	20882428	TEP1	TSS1500	S_Shore	0.0438615	0.0116327	0.00206779
cg00376064	18	37034692	LINC00669	Body		0.0445987	0.0118323	0.00207302
cg13340421	17	53761217				-0.0575898	0.0152808	0.002075
cg22663895	21	16997160				-0.0302654	0.00803129	0.00207631
cg05021304	10	27022145	PDSS1	Body		-0.0403711	0.0107191	0.00208526
cg23865342	4	148405579	EDNRA;EDNRA;EDNRA	Body;5'UTR;5'UTR	S_Shelf	-0.0357364	0.00948958	0.00208694
cg03059010	11	46722528	ZNF408;ZNF408;ARHGAP1;ZNF408	5'UTR;1stExon;TSS1500;TSS200	S_Shore	-0.0133948	0.00355756	0.00208984
cg04219458	19	38687434	SIPA1L3	Body	S_Shelf	0.055755	0.0148086	0.00209032
cg17010835	14	104865112				-0.0301649	0.00801218	0.00209095
cg09115762	1	228591111	TRIM11	Body	N_Shelf	0.0260029	0.00690717	0.00209203
cg17649698	10	102395953				-0.0455151	0.0120912	0.00209329
cg00350920	10	48416463	GDF2	1stExon	S_Shelf	-0.0111132	0.00295338	0.00209928
cg24334803	1	249132834	ZNF672	5'UTR	Island	0.0230652	0.00613405	0.0021104
cg07913781	10	33541110	NRP1;NRP1;NRP1	Body;Body;Body		0.0330415	0.00879002	0.00211549
cg27378015	10	63838930	ARID5B;ARID5B	Body;Body		0.0429149	0.0114172	0.0021163
cg22766230	19	58005481	ZNF419;ZNF419;ZNF419;ZNF419;ZNF419;ZNF419;ZNF419	3'UTR;3'UTR;3'UTR;3'UTR;3'UTR;3'UTR;3'UTR		-0.038363	0.0102093	0.00212099
cg21863351	16	3691656				-0.0253864	0.00675854	0.00212718
cg18094999	11	113746795	USP28	TSS1500	S_Shore	-0.0343771	0.00915292	0.00212857
cg08163199	6	29974858	HLA-J;NCRNA00171	Body;Body	Island	-0.00912471	0.00242977	0.00213061
cg21189572	11	65305288	SCYL1;SCYL1;SCYL1;SCYL1	Body;Body;ExonBnd;ExonBnd	N_Shore	-0.0511185	0.0136122	0.00213073
cg17310258	11	31847173			Island	-0.0658894	0.0175461	0.00213127
cg00655094	16	89104756				0.0569797	0.0151766	0.00213455
cg16767327	2	29331293	CLIP4	5'UTR		-0.0347065	0.00924538	0.00213674
cg02619155	17	40341556	GHDC;GHDC;GHDC;GHDC	3'UTR;3'UTR;Body;3'UTR		-0.042148	0.0112289	0.00213846
cg14725429	6	84739440			N_Shelf	-0.0415947	0.0110823	0.00213955
cg13177058	18	71917724				0.0262481	0.00699726	0.00214827
cg13318914	6	31695061	DDAH2	Body	N_Shore	-0.0396695	0.0105766	0.00215046
cg17755593	4	16478645				0.0478478	0.0127579	0.00215151
cg10428791	20	62580620	UCKL1;UCKL1;UCKL1	Body;Body;Body		-0.0179474	0.00478606	0.00215371
cg10663055	6	86159251	NT5E	TSS200	N_Shore	-0.0253229	0.00675306	0.00215406
cg15002904	19	1510692	ADAMTSL5	Body	Island	0.10854	0.02895	0.00215672
cg15453250	11	342406				-0.0541523	0.0144436	0.00215673
cg23279346	2	170777718	UBR3	Body		-0.0240148	0.00640624	0.00215914
cg20064455	7	116962950	WNT2;WNT2	Body;Body	Island	-0.0200162	0.00533971	0.00215959
cg01423044	13	46738320	LCP1	5'UTR		0.0411134	0.0109688	0.00216103
cg17094383	19	11147761	SMARCA4;SMARCA4;SMARCA4;SMARCA4;SMARCA4;SMARCA4;SMARCA4	Body;Body;Body;Body;Body;Body;Body	S_Shore	0.0564103	0.0150512	0.00216235
cg06779356	16	75458209	CFDP1	Body		-0.0828138	0.0220986	0.00216423
cg03793834	5	63801660	RGS7BP	TSS200	N_Shore	0.0461856	0.0123261	0.0021663
cg09667551	10	69609229			N_Shore	-0.0181529	0.00484492	0.00216711
cg08294679	6	10426564			Island	0.0141777	0.00378424	0.00216829
cg09459542	14	101228239				-0.0283194	0.00755952	0.00216966
cg22935238	11	67073293	SSH3	Body	S_Shore	-0.0367238	0.00980332	0.00217026
cg05553452	3	5254757	EDEM1	Body		0.0408348	0.0109028	0.00217334
cg18027632	8	142278163				-0.0270081	0.00721181	0.00217488
cg09190042	11	66118069			S_Shelf	0.0322757	0.00862165	0.00218098
cg14187844	12	114879847			N_Shore	0.0481031	0.0128511	0.00218298
cg16650228	5	133950612	SAR1B;SAR1B	Body;Body		0.0443214	0.011843	0.00218591
cg17898931	2	34608516				0.0396995	0.0106096	0.00218831
cg13811412	6	109246575	ARMC2-AS1;ARMC2;ARMC2	TSS1500;Body;Body		0.0473572	0.0126579	0.00219066
cg09521809	20	48426818			N_Shelf	-0.023538	0.00629182	0.00219182
cg09645475	20	815316	FAM110A;FAM110A	TSS1500;5'UTR	S_Shore	-0.0648009	0.0173235	0.00219361
cg18062778	19	5237447	PTPRS;PTPRS;PTPRS;PTPRS	Body;Body;Body;Body	Island	-0.0235372	0.00629239	0.00219387
cg02425108	21	28209018	ADAMTS1	3'UTR		0.0302138	0.00807918	0.00219764
cg07727134	12	120222632	CIT	Body		0.0265052	0.00708771	0.00219814
cg10623560	1	22843655	ZBTB40;ZBTB40	Body;Body		-0.0333614	0.00892273	0.00220109
cg23392162	10	48417321	GDF2	TSS1500	S_Shelf	-0.0332284	0.00888805	0.00220271
cg08781549	2	239970152	HDAC4	3'UTR		0.0216141	0.00578324	0.00220781
cg06634726	8	22799632				0.0627774	0.0167972	0.00220782
cg13673603	11	130792436				-0.0472631	0.0126467	0.00220865
cg02266071	9	135605906	AK8	Body		0.0429138	0.0114837	0.00220976
cg10343196	1	156570161	GPATCH4;GPATCH4	5'UTR;Body		-0.0404908	0.0108414	0.00221901
cg10920378	4	155702172	RBM46	TSS1500	N_Shore	0.0516854	0.01384	0.00222051
cg00531463	17	80368201	OGFOD3;OGFOD3;OGFOD3	Body;Body;Body	S_Shore	0.0416598	0.0111567	0.00222232
cg24562927	17	4075322	ANKFY1	Body		0.0237244	0.00635386	0.00222322
cg00155198	18	8960975				-0.123373	0.0330421	0.00222344
cg00502618	22	26952697	TPST2;MIR548J;TPST2	5'UTR;TSS1500;5'UTR		-0.0213252	0.00571139	0.00222351
cg08606428	15	27012406	GABRB3;GABRB3;GABRB3	Body;Body;5'UTR		-0.0551594	0.0147733	0.00222383
cg23736397	4	186834035	SORBS2;SORBS2	5'UTR;5'UTR		-0.141901	0.038006	0.00222413
cg11235344	1	220701359	MARK1	TSS1500	N_Shore	0.0182156	0.00487901	0.00222501
cg07686859	20	52493596	SUMO1P1	TSS1500		0.0238346	0.0063853	0.0022282
cg02454750	22	43089339	A4GALT	Body	Island	0.0285178	0.00764028	0.00222896
cg27495903	10	21463009	NEBL;NEBL	5'UTR;1stExon	Island	-0.0109854	0.00294317	0.00222921
cg06885215	2	102640971	IL1R2;IL1R2;IL1R2	Body;Body;Body		-0.0224199	0.00600795	0.00223271
cg19506005	18	67382764	DOK6	Body		-0.0241322	0.00646689	0.00223294
cg08825471	17	54469487	ANKFN1	Body		0.0479229	0.0128466	0.00223855
cg24004040	8	117650383				0.0385327	0.0103299	0.00223936
cg25306432	8	20104343	LZTS1	3'UTR	N_Shelf	-0.0257381	0.00690095	0.00224188
cg07049436	16	11786172	TXNDC11;TXNDC11	Body;Body		0.0567096	0.0152067	0.00224355
cg15661715	7	151401947	PRKAG2;PRKAG2	Body;Body		-0.0688606	0.0184681	0.00224642
cg07439861	15	82381011	LINC01583	Body		0.0514795	0.0138128	0.00225384
cg05513226	12	117147009				0.0497083	0.0133417	0.00225906
cg20899703	2	40261462	SLC8A1-AS1	Body		-0.0492345	0.0132154	0.0022601
cg11632739	1	176824360				-0.102911	0.027624	0.00226076
cg07773272	18	43608105	PSTPIP2	Body	N_Shore	0.0156829	0.00420987	0.00226131
cg08977014	17	42266019	TMUB2;TMUB2;TMUB2	5'UTR;Body;5'UTR	S_Shore	-0.0269991	0.00724822	0.00226289
cg12451177	22	22222048	MAPK1;MAPK1	TSS200;TSS200	Island	0.00810695	0.00217645	0.00226318
cg25402979	12	58068659			Island	-0.0126361	0.00339305	0.00226646
cg05156937	11	60643781				0.017228	0.00462629	0.00226729
cg01744215	16	9056616	USP7	Body	Island	-0.00936627	0.00251609	0.00227356
cg06926933	5	98086739				0.0501725	0.0134799	0.00227592
cg03318755	22	47741065				0.0526622	0.0141494	0.00227665
cg22049485	12	120534798	RAB35;RAB35	3'UTR;3'UTR	Island	0.0123782	0.00332602	0.0022777
cg10076572	8	488170	C8orf42	Body		-0.0264223	0.00710025	0.00227908
cg01133262	22	38863905	KDELR3;KDELR3	TSS200;TSS200	Island	0.0253138	0.00680743	0.00229163
cg15787491	1	171220833	FMO1;FMO1;FMO1	5'UTR;5'UTR;5'UTR		0.0592098	0.0159357	0.00230525
cg07318049	1	28562181	ATPIF1;ATPIF1;ATPIF1	TSS1500;TSS1500;TSS1500	N_Shore	-0.0298664	0.00804128	0.00231171
cg00110134	1	9793559	CLSTN1;CLSTN1;CLSTN1	Body;Body;Body	S_Shelf	-0.016087	0.00433135	0.00231199
cg18898531	1	20188723				0.0365155	0.00983547	0.00231862
cg02301740	19	8804930			N_Shelf	0.0586775	0.01581	0.00232423
cg26577992	10	75758490	VCL;VCL	Body;Body	S_Shore	-0.021794	0.00587263	0.00232561
cg14560375	16	70800842	VAC14-AS1;VAC14	Body;Body		-0.0160977	0.00433799	0.00232673
cg10817500	12	109251281	SSH1;SSH1;SSH1;SSH1	5'UTR;5'UTR;1stExon;1stExon	Island	-0.00623128	0.00167964	0.00233129
cg13530255	5	165514762				0.0631369	0.0170218	0.00233456
cg24165667	5	71616247	PTCD2;MRPS27	1stExon;TSS200	Island	-0.0152308	0.00410711	0.00233811
cg01189256	7	4841339	RADIL	Body		-0.0325693	0.00878509	0.00234302
cg12431689	15	27407369	GABRG3	Body		0.0357307	0.00963806	0.00234342
cg07759083	10	2243873				0.0421978	0.0113838	0.00234536
cg23623824	10	134959123			S_Shelf	-0.0952965	0.0257109	0.00234709
cg18749753	11	120700620	GRIK4;GRIK4;GRIK4	Body;Body;Body		-0.0578305	0.0156052	0.00234997
cg14689324	19	47760701	CCDC9	5'UTR	Island	0.0421402	0.0113724	0.00235173
cg06318062	3	193096626	ATP13A5	TSS200		0.0435373	0.0117506	0.00235343
cg14119071	15	76196055	FBXO22;FBXO22	TSS200;TSS200	N_Shore	-0.01133	0.00305869	0.00235764
cg23368480	6	36217466	PNPLA1;PNPLA1	5'UTR;5'UTR		0.0514499	0.0138899	0.00235801
cg25275068	1	199249731				-0.0313068	0.0084552	0.00236481
cg03355523	8	16423295				0.0571433	0.0154347	0.00236665
cg09343670	7	129464585			N_Shore	-0.047866	0.0129392	0.00238063
cg06084613	11	35424691	SLC1A2;SLC1A2;SLC1A2	Body;5'UTR;5'UTR		0.0610966	0.016517	0.00238194
cg21877216	6	30520184	GNL1	Body	N_Shelf	-0.0377582	0.0102079	0.00238238
cg06735175	5	148563044	ABLIM3;ABLIM3;ABLIM3;ABLIM3;ABLIM3	5'UTR;Body;Body;Body;Body		0.042653	0.0115341	0.00238681
cg26008650	1	203708794	ATP2B4;ATP2B4	3'UTR;Body		0.0382682	0.0103509	0.00239108
cg14248715	14	57284096	OTX2OS1	Body	Island	0.0160237	0.00433726	0.00240364
cg03920233	16	30022699	DOC2A	TSS1500	Island	0.0173738	0.00470325	0.0024057
cg21123021	20	271084	C20orf96;C20orf96	Body;Body	Island	-0.0136928	0.00370705	0.00240706
cg07984614	10	126314798	FAM53B	Body		-0.00760935	0.0020601	0.00240728
cg02717678	1	11308252	MTOR	Body		0.036076	0.00976888	0.00241071
cg03423524	11	65667924	FOSL1;FOSL1	1stExon;5'UTR	Island	0.0146126	0.0039569	0.00241078
cg03161324	1	193029391	UCHL5;UCHL5;UCHL5;UCHL5;UCHL5;TROVE2;TROVE2;TROVE2;TROVE2;TROVE2;TROVE2	TSS1500;TSS1500;TSS1500;TSS1500;TSS200;5'UTR;Body;5'UTR;5'UTR;5'UTR;5'UTR	S_Shore	-0.0184143	0.00498764	0.0024153
cg24580513	21	27765345				0.0243097	0.00658454	0.00241562
cg12439674	15	74185686				-0.0384901	0.0104255	0.00241571
cg27049076	11	67166521	PPP1CA;PPP1CA;PPP1CA	Body;Body;Body	Island	0.0318088	0.00861855	0.00242133
cg16129451	1	240693433	GREM2;MIR1273E	5'UTR;Body		0.0575227	0.0155893	0.00242546
cg14404962	12	49862580	SPATS2;SPATS2;SPATS2;SPATS2	Body;Body;Body;Body		0.0279984	0.00758943	0.00242902
cg05699373	11	60609308	CCDC86	TSS200	N_Shore	-0.0248966	0.00674906	0.00243014
cg14237553	14	95083881	SERPINA3	Body		0.0319219	0.0086545	0.00243219
cg16200584	11	62473981	BSCL2;GNG3;BSCL2;BSCL2	Body;TSS1500;Body;TSS200	Island	0.01022	0.00277165	0.00243769
cg18014138	6	31926889	SKIV2L;SKIV2L;RDBP	1stExon;5'UTR;TSS200	Island	-0.00695034	0.00188501	0.00243857
cg12869305	8	49533187	LOC101929217;LOC101929268	Body;Body		-0.141743	0.0384548	0.00244432
cg04650417	19	15792035	CYP4F12;CYP4F12	Body;Body		0.0503898	0.0136713	0.0024451
cg19583109	8	29053344	KIF13B	Body		0.0283575	0.00769616	0.00245081
cg17024944	6	74443302	CD109;CD109;CD109	Body;Body;Body		0.0431908	0.0117237	0.00245363
cg10037611	22	50448433	IL17REL	5'UTR	N_Shore	-0.0456311	0.0123903	0.0024596
cg23466171	11	23428042			S_Shore	0.0352735	0.00957821	0.00246026
cg19600372	3	58158888				-0.0433727	0.011779	0.00246257
cg11278440	2	17329920				0.0673202	0.0182833	0.00246334
cg17642708	5	8217322				-0.0159566	0.00433394	0.00246465
cg03449107	19	19314454	NR2C2AP;NR2C2AP	TSS1500;TSS1500	S_Shore	0.0311403	0.00845795	0.00246467
cg22694067	15	23932397	NDN;NDN	1stExon;5'UTR	Island	0.0593817	0.0161333	0.00246999
cg18011621	10	45178081				0.0209083	0.00568216	0.00247509
cg21311726	11	6288993	CCKBR	Body	N_Shelf	0.0468118	0.012724	0.00247821
cg11282495	16	55689146	SLC6A2;SLC6A2;SLC6A2	TSS1500;TSS1500;TSS1500	N_Shore	0.0373205	0.0101483	0.00248554
cg11646203	19	36390904	NFKBID	5'UTR	Island	0.00874826	0.00237904	0.00248702
cg04470878	17	74086431	EXOC7;EXOC7;EXOC7;EXOC7;EXOC7;EXOC7	Body;Body;Body;Body;Body;Body		0.0240753	0.00654729	0.00248742
cg06459049	10	76716995	KAT6B;KAT6B;KAT6B	Body;Body;Body		0.0685823	0.0186537	0.00249009
cg22914934	11	76156056	C11orf30	TSS200	Island	0.0065848	0.00179129	0.00249298
cg01332827	20	33735167	EDEM2;EDEM2;EDEM2	TSS200;TSS200;TSS200	Island	0.019992	0.0054399	0.0024977
cg09025801	12	49422424	KMT2D	Body	S_Shelf	0.0358616	0.0097587	0.00249883
cg08944049	9	102193258				-0.024568	0.00668553	0.00249898
cg00930246	4	52781165	DCUN1D4;DCUN1D4	3'UTR;3'UTR		0.0240858	0.00655452	0.00249954
cg11140440	17	72869219	FDXR;FDXR	TSS200;TSS200	Island	-0.0223665	0.00608737	0.00250169
cg11491822	2	113507888	CKAP2L;CKAP2L;CKAP2L	Body;Body;Body		-0.0327958	0.00892661	0.00250327
cg25010216	8	32077902	NRG1	Body		0.0279885	0.00761914	0.00250567
cg10548277	1	43855471	MED8;MED8;MED8;MED8;C1orf84	1stExon;5'UTR;5'UTR;1stExon;TSS200	Island	0.0135963	0.00370136	0.00250628
cg13065262	12	53893542	TARBP2;TARBP2;MAP3K12	TSS1500;TSS1500;TSS1500	Island	-0.00642587	0.00174949	0.0025079
cg13087445	2	503241			Island	0.0301842	0.00821794	0.00250812
cg08462118	7	128027919				0.0354849	0.0096619	0.00250956
cg06282247	2	151281841				0.0707891	0.0192746	0.00250961
cg17341158	11	131855439	NTM;NTM;NTM;NTM	Body;Body;Body;Body		0.0173319	0.00471917	0.00250963
cg04292187	1	235668421	B3GALNT2	TSS1500	Island	0.0147005	0.00400269	0.00250966
cg06432204	10	29011032			N_Shore	-0.0195992	0.00533659	0.00250982
cg14108527	9	125562385	OR1K1	TSS200		0.0190562	0.00518883	0.00251018
cg17696761	4	121439335				0.0412756	0.0112398	0.00251152
cg03450948	2	177053274	HOXD1	TSS200	Island	0.00515619	0.00140409	0.00251159
cg10592690	1	46769564	LRRC41;UQCRH	TSS1500;Body	S_Shore	-0.0109196	0.00297366	0.00251236
cg01947949	4	1004445	FGFRL1;FGFRL1	TSS1500;TSS1500	Island	-0.022663	0.00617193	0.00251317
cg01652334	8	143700732				-0.0187231	0.00509948	0.002515
cg23873681	7	105551349				0.0387008	0.0105413	0.00251611
cg04956413	5	139683014	PFDN1	TSS1500		-0.0210101	0.00572361	0.00251898
cg15159338	14	35590977	KIAA0391;KIAA0391;KIAA0391;KIAA0391;KIAA0391;PPP2R3C;PPP2R3C;PPP2R3C;PPP2R3C	TSS1500;TSS1500;TSS1500;TSS1500;TSS1500;Body;Body;5'UTR;5'UTR	N_Shore	0.0115902	0.00315788	0.00252157
cg00492691	17	73045429	KCTD2	Body	S_Shelf	0.0209528	0.00570952	0.00252388
cg06115851	18	34408868	C18orf10;KIAA1328;C18orf10	5'UTR;TSS1500;1stExon	Island	0.00529491	0.00144293	0.00252514
cg05582440	5	177471165	FAM153C	Body		0.0294805	0.0080354	0.00252873
cg09829565	2	97459150	CNNM4	Body		0.0290516	0.00791885	0.00252955
cg05801246	10	125651549	CPXM2	TSS200	S_Shore	0.122551	0.033406	0.00253016
cg23106465	15	45430540	DUOX1;DUOX1	Body;Body	S_Shelf	0.0193436	0.00527497	0.0025376
cg11636505	9	91791189	SHC3	Body	N_Shore	0.0470687	0.0128376	0.00254052
cg24244437	6	12289897	EDN1;EDN1	TSS1500;TSS1500		0.0222009	0.00605715	0.00254672
cg23845187	18	76580705				0.0705559	0.0192516	0.00254825
cg25276640	7	6124631			S_Shelf	0.0340093	0.00928492	0.00255883
cg11791039	11	76757138			Island	0.0383035	0.010458	0.00256008
cg25378392	2	182647857				0.0212304	0.00579776	0.002564
cg08187083	17	30186506	C17orf79	TSS200	Island	0.0149267	0.0040774	0.00256913
cg05371552	7	158854564	VIPR2	Body	Island	-0.132177	0.036106	0.00256932
cg01571560	2	217517178	IGFBP2	Body		0.0174546	0.00476826	0.00257038
cg03168896	3	44036098			N_Shore	0.0785004	0.0214516	0.00257629
cg10802118	13	19754926	TUBA3C;LOC101928697	Body;TSS1500	S_Shelf	0.022417	0.00612624	0.00257758
cg23660155	1	22915626	EPHA8;EPHA8	Body;Body		0.03581	0.00978741	0.00257958
cg18483704	4	120222089	C4orf3;C4orf3	Body;TSS200	S_Shore	-0.0280188	0.00765839	0.0025806
cg17182507	17	1957231	HIC1	TSS1500	Island	0.0187181	0.00511708	0.0025837
cg10660302	19	49616652	LIN7B;LIN7B	TSS1500;TSS1500	N_Shore	-0.0169077	0.00462233	0.00258439
cg25633069	5	78599729	JMY	Body		0.0134429	0.00367603	0.00258914
cg14682277	11	63808040	MACROD1	Body	S_Shelf	0.0445915	0.0121941	0.0025897
ch.9.113042395R	9	114002574				0.0469447	0.0128402	0.00259341
cg16847523	12	105856744				-0.0990338	0.0270884	0.00259406
cg03386267	12	96437257	LTA4H;LTA4H;LTA4H;LTA4H	1stExon;1stExon;5'UTR;5'UTR		0.0341202	0.00933365	0.00259582
cg09737668	1	159923525	SLAMF9;SLAMF9;SLAMF9	Body;Body;Body		-0.089054	0.0243659	0.00259973
cg19104196	10	7214172	SFMBT2	Body	S_Shore	0.0231576	0.00633654	0.00260097
cg18702839	6	150238296	RAET1E-AS1;RAET1G;RAET1G;RAET1E-AS1	Body;Body;Body;Body		-0.0633863	0.0173475	0.00260456
cg06768740	5	177946109	COL23A1	Body	Island	0.0175282	0.00479804	0.00260826
cg01640094	1	35881234	ZMYM4	Body		0.0456017	0.0124827	0.00260837
cg02725334	22	32146705	C22orf30	TSS1500	S_Shore	0.0293063	0.00802237	0.00260892
cg16363680	17	45928485	SP6;SP6;SP6	5'UTR;5'UTR;1stExon	Island	-0.015012	0.00410961	0.00260985
cg02241091	18	12057930				-0.0568868	0.0155738	0.00261072
cg15513181	9	134321133	PRRC2B	Body		0.035871	0.00982063	0.00261129
cg02289682	14	65879007	FUT8;FUT8;LOC645431;FUT8;FUT8	5'UTR;TSS1500;Body;TSS1500;5'UTR	Island	0.0201541	0.00551813	0.00261268
cg27622017	3	181447418	SOX2OT	Body	S_Shelf	0.0580575	0.0158983	0.00261545
cg01770948	16	649132	RAB40C	Body	N_Shore	-0.0398108	0.0109028	0.00261744
cg05089931	16	11485450				-0.0359913	0.00985919	0.00262211
cg06165805	3	124540502	ITGB5	Body		-0.0257475	0.007054	0.00262454
cg00805079	9	99820103				0.0436527	0.0119603	0.00262596
cg07529718	4	2289887	ZFYVE28;ZFYVE28;ZFYVE28	Body;Body;Body		-0.0163104	0.00446896	0.00262635
cg01632188	14	77731074	MIR1260	TSS1500		0.0259654	0.00711465	0.00262712
cg22277876	1	24444864				-0.0191595	0.00524991	0.00262752
cg21584611	2	163347543	KCNH7;KCNH7	Body;Body		0.0228695	0.00626749	0.00263053
cg08027433	5	90070			N_Shore	-0.0421054	0.0115414	0.00263428
cg03754044	6	10112908				0.0722295	0.0197992	0.00263478
cg16068307	1	234261539	SLC35F3	Body		-0.0268068	0.00734906	0.00263707
cg19381814	7	50800426	GRB10;GRB10;GRB10	5'UTR;TSS1500;TSS1500		0.0252537	0.00692541	0.00264295
cg05415273	17	46970493	ATP5G1;ATP5G1	5'UTR;5'UTR	S_Shore	-0.0193351	0.00530299	0.00264533
cg22135160	3	50126228	RBM5	TSS200	N_Shore	-0.0118546	0.00325146	0.0026461
cg04089703	22	38471573	PICK1;PICK1;PICK1	3'UTR;3'UTR;3'UTR	S_Shore	0.0195563	0.0053647	0.00264909
cg17152742	19	45318578	BCAM;BCAM	Body;Body	S_Shore	-0.018453	0.00506294	0.00265248
cg02026235	16	725862	RHBDL1	TSS1500	N_Shelf	-0.0384582	0.0105529	0.00265462
cg24878059	19	40732896	CNTD2	TSS1500	S_Shore	0.0411832	0.0113019	0.00265666
cg27231068	17	19620291	SLC47A2;SLC47A2	TSS1500;TSS1500	S_Shelf	-0.0245032	0.0067256	0.00266008
cg00693172	17	8053426	PER1	Body	N_Shore	-0.0415449	0.011408	0.00266821
cg07035489	1	232600967	SIPA1L2	Body		0.0160302	0.00440254	0.00267148
cg16349563	7	24534146				-0.0350932	0.0096386	0.00267262
cg10535500	6	33398610	SYNGAP1	Body	S_Shelf	0.0741108	0.0203552	0.00267275
cg01077668	19	11091453	SMARCA4;SMARCA4;SMARCA4;SMARCA4	ExonBnd;5'UTR;5'UTR;5'UTR		-0.0226572	0.00622383	0.00267535
cg12589387	20	61848140	YTHDF1	TSS1500	S_Shore	0.0263645	0.00724301	0.00267743
cg03511031	7	157460477	PTPRN2;PTPRN2;PTPRN2	Body;Body;Body		-0.0431267	0.0118485	0.00267822
cg05625027	4	113735454				0.0440687	0.0121122	0.00268605
cg12616877	17	710582	NXN	Body	Island	0.0313229	0.00860906	0.00268614
cg02646331	2	1508537	TPO;TPO;TPO;TPO;TPO;TPO	Body;Body;Body;Body;Body;Body		0.0567831	0.0156084	0.00268818
cg00100722	3	184355056				-0.0606716	0.0166782	0.00268921
cg18160841	1	215447751				0.081291	0.0223556	0.00269729
cg07151560	1	111991897	WDR77;ATP5F1;ATP5F1	TSS200;5'UTR;1stExon	Island	0.0172742	0.00475054	0.00269737
cg11525453	20	40364515				0.0231641	0.00637047	0.00269786
cg24748408	5	73290947				0.0278533	0.0076624	0.00270377
cg08586568	4	170326155	NEK1;NEK1;NEK1;NEK1;NEK1	Body;Body;Body;Body;Body		0.058891	0.0162047	0.00270846
cg03932990	9	140252472	EXD3	Body	S_Shelf	0.0315692	0.00868875	0.00271296
cg10265472	16	20753215	THUMPD1	TSS200	Island	0.0116112	0.00319593	0.00271414
cg17613812	16	30686894				0.0383078	0.010545	0.00271592
cg23683507	5	117931695	LOC102467225	TSS200		0.11142	0.0306717	0.00271661
cg23912454	4	156588387	GUCY1A3;GUCY1A3;GUCY1A3;GUCY1A3;GUCY1A3;GUCY1A3;GUCY1A3	5'UTR;5'UTR;5'UTR;5'UTR;5'UTR;TSS1500;5'UTR	Island	-0.010158	0.00279636	0.00271718
cg13434396	19	1508555	ADAMTSL5	Body	N_Shore	0.0621262	0.017107	0.00272226
cg23542590	3	56717769	C3orf63	TSS1500	S_Shore	-0.0441214	0.0121504	0.00272417
cg05370802	19	3121240	GNA11	3'UTR	Island	0.0137044	0.0037746	0.00272737
cg04419342	10	90284004	RNLS;RNLS	Body;Body		0.0243635	0.00671121	0.00272958
cg25194415	4	6784170	KIAA0232;KIAA0232	TSS1500;TSS1500	Island	-0.0262753	0.00723806	0.00273016
cg08357012	13	99090919	FARP1	Body		0.0177554	0.0048919	0.00273347
cg23586103	13	49148612				-0.0456964	0.012591	0.0027348
cg08524190	3	128825270	RAB43	Body		-0.0246618	0.00679594	0.00273697
cg08176605	4	185329758	IRF2	Body		-0.024794	0.00683289	0.00273851
cg10161889	10	30331911	KIAA1462	Body		-0.0350489	0.00965961	0.00273971
cg11573608	2	503193			Island	-0.0187218	0.00516103	0.00274442
cg06043190	2	42396882	EML4;EML4	Body;Body	Island	-0.0143871	0.00396641	0.00274603
cg24155294	6	80024594				0.0359185	0.00990249	0.0027461
cg11736539	6	36838237	C6orf89;PPIL1	TSS1500;Body		0.023194	0.0063966	0.0027528
cg16098287	22	30277924	MTMR3;MTMR3;MTMR3	TSS1500;TSS1500;TSS1500	N_Shore	0.0859905	0.0237171	0.00275453
cg12763164	22	48179911	LOC284930	Body		0.068416	0.0188748	0.00275972
cg21835622	5	146833431	DPYSL3	TSS200	Island	0.0169628	0.00468006	0.00276104
cg09839118	6	37562122				0.0919311	0.0253672	0.0027636
cg27648567	13	37393923	RFXAP	1stExon	Island	-0.0132316	0.0036514	0.00276534
cg26933107	12	52450213	NR4A1;NR4A1	Body;Body		0.0374091	0.0103236	0.00276575
cg26785451	3	180349367	CCDC39;CCDC39	ExonBnd;Body		0.063607	0.0175537	0.00276612
cg15061436	1	224925811	CNIH3	Body		-0.0249338	0.00688142	0.00276732
cg24397382	7	73115378	STX1A;STX1A	Body;Body	N_Shelf	-0.0786561	0.0217089	0.00276799
cg05630994	5	177764969	COL23A1	Body	S_Shore	-0.0834247	0.0230265	0.00276924
cg14449358	14	23357321			S_Shore	-0.0427373	0.0117962	0.0027694
cg11477414	17	81052622			Island	0.0266502	0.00735643	0.00277078
cg25723050	1	224804222	CNIH3;CNIH3	1stExon;5'UTR	Island	-0.00865554	0.00238943	0.00277234
cg01748473	1	151787734	RORC;RORC	Body;Body		0.0411169	0.0113509	0.00277274
cg17121447	10	120993553	GRK5	Body		-0.0758715	0.0209455	0.00277287
cg03638172	7	4922944	RADIL	5'UTR	Island	0.0182677	0.00504344	0.00277427
cg05214690	5	178772203	ADAMTS2;ADAMTS2	1stExon;1stExon	Island	0.0138469	0.00382442	0.00278216
cg00618185	10	74079926			S_Shore	-0.0219998	0.00607831	0.00278912
cg08386546	19	56934770	ZNF583;ZNF583;ZNF583	Body;Body;Body		0.0620731	0.0171545	0.00279421
cg00688253	6	109035178				0.0963182	0.0266199	0.00279523
cg09777823	4	69047717	FTLP10	TSS1500	N_Shore	0.056502	0.0156158	0.00279533
cg15007454	12	6080100	VWF	Body		-0.0193753	0.00535503	0.00279601
cg05619320	4	123653606	BBS12;LOC729338	TSS1500;Body	Island	-0.0235301	0.00650415	0.0027984
cg17461214	1	241799063	CHML;OPN3	1stExon;Body	N_Shelf	0.0205708	0.00568622	0.00279868
cg15820031	14	79757115	NRXN3;NRXN3;NRXN3;NRXN3;NRXN3;NRXN3	Body;Body;Body;Body;Body;Body		0.0249524	0.0068988	0.00280279
cg01871526	2	23867258	KLHL29	Body	S_Shore	-0.0180337	0.0049866	0.0028055
cg12484756	19	10764617	ILF3;ILF3;ILF3;ILF3;LOC147727;ILF3	TSS1500;TSS1500;TSS1500;TSS1500;TSS200;TSS1500	Island	-0.00741142	0.0020494	0.00280578
cg02927949	13	103426033	C13orf27;C13orf27	5'UTR;1stExon	Island	0.0128556	0.00355555	0.00280989
cg05577810	2	79220510			Island	0.08961	0.0247898	0.00281468
cg07134182	1	166920681	ILDR2	Body	S_Shelf	-0.0399778	0.01106	0.00281549
cg02820566	7	187254			S_Shore	-0.0234558	0.00648933	0.00281618
cg02638281	19	19343497	NCAN	Body		0.0421739	0.0116684	0.00281696
cg02935718	16	55718768	SLC6A2	Body		0.0691922	0.0191487	0.00282234
cg04537567	6	99296068			Island	0.00912127	0.00252604	0.00283646
cg02954111	6	31795116	HSPA1B	TSS1500	N_Shore	-0.0344896	0.00955154	0.00283649
cg07362177	6	147981161				0.0292258	0.00809486	0.00283921
cg23186972	1	204336187				-0.022899	0.00634268	0.00283987
cg15460046	19	18988945	GDF1;LASS1;LASS1	5'UTR;3'UTR;Body		0.0408961	0.0113285	0.00284139
cg23885932	19	1132294	SBNO2;SBNO2	Body;TSS200		0.0140892	0.00390296	0.0028423
cg07005960	17	81050498	METRNL	Body	N_Shore	-0.0390858	0.0108326	0.00285197
cg22403850	7	43768247	C7orf44	5'UTR	N_Shore	-0.0622364	0.0172496	0.00285295
cg14240993	12	132929352			N_Shore	0.0850548	0.0235755	0.00285417
cg06100324	16	811347	MSLN;MSLN	5'UTR;5'UTR		-0.0376814	0.0104499	0.00286465
cg09018824	4	41361919	LIMCH1;LIMCH1;LIMCH1	TSS1500;TSS1500;TSS1500	N_Shore	-0.0516289	0.0143182	0.00286514
cg06807092	10	43851308				-0.0366581	0.0101672	0.00286686
cg22776767	11	9596161	WEE1;WEE1	TSS200;Body	Island	-0.00938249	0.00260247	0.00286858
cg15825321	17	36666642	ARHGAP23	Body	Island	0.104603	0.0290155	0.00286951
cg05690580	7	157773725	PTPRN2;PTPRN2;PTPRN2;PTPRN2;PTPRN2	Body;Body;Body;Body;Body		0.086667	0.0240413	0.00287032
cg11729648	20	62109848			N_Shore	0.0472982	0.0131217	0.0028723
cg13602921	9	139873714	PTGDS	Body	S_Shore	0.03044	0.00844682	0.00287715
cg10347824	12	125598222	AACS	Body	N_Shore	0.0349169	0.00969105	0.00288125
cg10588586	8	17274950			S_Shelf	0.031545	0.00875601	0.0028832
cg23414392	20	58427971				0.0484002	0.0134365	0.00288613
cg20627817	12	69633183	CPSF6;CPSF6	TSS200;TSS200	N_Shore	-0.016376	0.00454649	0.00288759
cg01571775	7	4346175			N_Shore	0.0456391	0.0126728	0.00289069
cg05015996	14	56219430				-0.0259279	0.00720376	0.00290301
cg09858107	5	60240938	NDUFAF2;ERCC8	TSS200;TSS200	Island	0.0142072	0.00394739	0.00290341
cg11779866	2	162236522	PSMD14	Body		0.0259749	0.00722116	0.00291549
cg20842670	4	176685457	GPM6A;GPM6A;GPM6A;GPM6A;GPM6A;GPM6A	Body;Body;Body;Body;Body;Body		0.0821835	0.0228483	0.00291629
cg17044729	14	22739576				-0.0541612	0.0150631	0.00292381
cg23217622	1	156405438			Island	-0.032285	0.00897987	0.00292584
cg27503949	12	31493376				-0.0512732	0.0142624	0.00292745
cg05283453	17	79659241	HGS	Body	N_Shelf	0.020345	0.00566025	0.00293106
cg02817247	1	151300295	PI4KB;PI4KB;PI4KB;PI4KB	TSS200;TSS200;TSS200;TSS200	N_Shore	0.0123608	0.00343967	0.00293546
cg14088181	5	61118942				0.0267096	0.00743253	0.00293546
cg05697661	18	58116886				-0.0364793	0.0101532	0.00293976
cg11618705	9	132221590				0.035109	0.00977382	0.00294401
cg24334468	17	26104028	NOS2	Body		0.0488273	0.0135939	0.00294569
cg16719369	14	102356043	PPP2R5C;PPP2R5C;PPP2R5C;PPP2R5C;PPP2R5C	Body;Body;Body;Body;Body	N_Shore	0.0291425	0.00811409	0.00294725
cg06634504	5	153487092				0.0539834	0.0150308	0.00294768
cg24568116	7	936081			N_Shore	-0.05028	0.014	0.00294825
cg06150819	15	52861371	ARPP19;ARPP19;ARPP19;ARPP19;ARPP19	5'UTR;5'UTR;1stExon;TSS200;TSS200	Island	-0.0210307	0.00585604	0.00294911
cg12366935	4	8181735				-0.030731	0.00855721	0.0029493
cg15561583	2	63277925	OTX1	TSS200	Island	-0.0179271	0.0049925	0.0029518
cg18419576	17	66504887			N_Shelf	0.0475065	0.0132303	0.00295223
cg17127412	3	65703750	MAGI1;MAGI1;MAGI1	Body;Body;Body		0.0306868	0.00854646	0.00295317
cg15031014	16	58651882	CNOT1;CNOT1;CNOT1;CNOT1	5'UTR;5'UTR;5'UTR;Body		-0.0334485	0.00931596	0.00295395
cg12037811	3	151769178				-0.0544033	0.0151559	0.00295898
cg17507887	6	50786511	TFAP2B;TFAP2B	1stExon;5'UTR	N_Shore	0.0246517	0.00686782	0.00295981
cg17851329	22	37533737	IL2RB	Body		0.0451275	0.0125731	0.0029612
cg23540139	11	614521	IRF7;IRF7;IRF7;IRF7;IRF7;IRF7	Body;Body;Body;ExonBnd;ExonBnd;ExonBnd	N_Shore	-0.0422121	0.0117614	0.00296222
cg10062323	2	113478326				-0.0462126	0.0128776	0.00296475
cg09976989	12	29534158	ERGIC2	TSS200	Island	0.00895475	0.00249539	0.00296528
cg04657804	17	36452841	MRPL45	TSS200	Island	-0.0126298	0.00351955	0.00296556
cg19023585	2	236868124	AGAP1;AGAP1	Body;Body	S_Shore	-0.00758885	0.00211496	0.00296724
cg14088478	11	105481635	GRIA4;GRIA4;GRIA4;GRIA4;GRIA4;GRIA4;GRIA4;GRIA4;GRIA4	5'UTR;5'UTR;5'UTR;5'UTR;1stExon;ExonBnd;ExonBnd;ExonBnd;Body	S_Shore	-0.0158267	0.00441102	0.00296835
cg26967186	7	157919649	PTPRN2;PTPRN2;PTPRN2	Body;Body;Body	S_Shore	0.0521157	0.0145254	0.00296893
cg23002415	5	14290914	TRIO	Body		0.0405146	0.0112926	0.00296997
cg13537968	1	87170191	SH3GLB1;SH3GLB1;SH3GLB1;SH3GLB1	TSS200;TSS200;TSS200;TSS200	Island	0.0112747	0.00314261	0.00297016
cg15405028	17	20945555	USP22	Body	Island	-0.0113047	0.00315118	0.00297161
cg14584865	2	128615641	POLR2D	1stExon	Island	-0.0115679	0.00322466	0.0029724
cg07589202	2	10081532				-0.104975	0.0292649	0.0029739
cg02359025	16	86950827				-0.0465469	0.0129787	0.0029777
cg00035249	1	228270481	ARF1;ARF1;ARF1;ARF1;ARF1	5'UTR;1stExon;TSS1500;TSS1500;5'UTR	Island	0.0102879	0.00286903	0.00298096
cg01046070	16	74730199	MLKL;MLKL	5'UTR;5'UTR	N_Shelf	-0.0829415	0.0231362	0.0029865
cg04821375	17	7227662	NEURL4;NEURL4	Body;Body	Island	0.0916408	0.0255681	0.00299088
cg24789180	4	1402892			N_Shore	0.0488625	0.0136335	0.00299191
cg21012711	5	179921286	CNOT6	TSS200	Island	-0.0270401	0.00754672	0.00299781
cg07797208	19	57642998	USP29	3'UTR		-0.0360288	0.0100557	0.00299844
cg20966089	6	32289895	C6orf10	Body		0.0460693	0.0128592	0.00300034
cg07352015	12	58467746				-0.0273655	0.00763872	0.00300106
cg17554636	10	45719751			Island	0.0659356	0.0184051	0.00300113
cg16852756	7	130630462	FLJ43663;FLJ43663	Body;Body		0.0485786	0.0135628	0.00300534
cg07725303	5	82730775				0.0532507	0.0148684	0.00300709
cg06304518	17	6024017	WSCD1	3'UTR	Island	-0.0275379	0.00768926	0.00300778
cg03140883	8	38127023	PPAPDC1B;PPAPDC1B;PPAPDC1B	TSS1500;TSS1500;TSS1500	Island	-0.0419601	0.0117178	0.00301059
cg21569090	19	9649368	ZNF426	TSS200	Island	-0.0135026	0.00377126	0.00301348
cg21163665	12	124657078	ZNF664-FAM101A	5'UTR		-0.074821	0.020898	0.00301406
cg26244952	5	122424399	PRDM6	TSS1500	Island	0.0078483	0.00219211	0.00301437
cg23287722	8	126373949	NSMCE2	Body		-0.0587092	0.0164023	0.00301989
cg15756451	20	61437226	OGFR-AS1;OGFR	TSS1500;Body	S_Shore	-0.0238842	0.0066729	0.00302013
cg16739396	1	63249836	ATG4C;ATG4C;ATG4C;ATG4C	1stExon;1stExon;5'UTR;5'UTR		-0.0354545	0.00990703	0.00302347
cg21088444	19	40782115	AKT2;AKT2;AKT2	5'UTR;5'UTR;5'UTR		0.0373511	0.0104372	0.00302395
cg10834342	19	9642795	ZNF426;ZNF426	Body;Body		-0.0355945	0.00994695	0.00302523
cg06349345	8	24923484				0.0193656	0.00541192	0.00302585
cg08684010	22	20836585	KLHL22;KLHL22	Body;Body		0.0378569	0.0105795	0.0030259
cg00037755	15	81467321				0.0238727	0.00667384	0.00303351
cg17155522	21	33708112	URB1	Body		0.0368833	0.0103112	0.00303372
cg21119864	8	82374723	FABP9	TSS1500		0.0488901	0.01367	0.0030372
cg13242801	5	175970798			Island	0.014649	0.00409603	0.00303749
cg06220256	1	115289015	CSDE1;CSDE1;CSDE1;CSDE1;CSDE1;CSDE1	5'UTR;5'UTR;5'UTR;5'UTR;5'UTR;5'UTR		0.0461245	0.0128974	0.00303829
cg05065177	1	232094993	DISC1;DISC1;DISC1;DISC1;DISC1;TSNAX-DISC1;DISC1;DISC1;DISC1;DISC1	3'UTR;Body;Body;Body;Body;Body;Body;Body;3'UTR;3'UTR		-0.062246	0.0174091	0.00304299
cg18146221	2	182361913	ITGA4	Body		-0.0262787	0.00735211	0.00305009
cg25782665	3	183778276	HTR3C	3'UTR		0.0588002	0.0164557	0.00305656
cg17380393	17	56199386				0.0488284	0.0136659	0.00305791
cg06380039	1	77684965	PIGK	Body	N_Shore	0.0081	0.00226704	0.00305839
cg21906006	5	149133786	PPARGC1B;PPARGC1B	Body;Body		0.033582	0.00939956	0.00305974
cg21949866	6	56810119	DST	Body		0.0273689	0.00766154	0.00306258
cg04396721	1	220958670	MOSC1	TSS1500	N_Shore	-0.0592398	0.0165868	0.0030672
cg07962360	12	58024176	B4GALNT1	Body	N_Shore	-0.0527326	0.0147656	0.00306834
cg07708198	2	236403945	AGAP1;AGAP1	Body;Body	Island	-0.0339703	0.00951501	0.00307519
cg07140595	1	214776313	CENPF	TSS1500	Island	-0.00960527	0.00269098	0.00307978
cg14438798	5	4807267				0.0542665	0.0152061	0.0030841
cg16294016	4	190862268	FRG1	Body	Island	-0.0123369	0.00345715	0.00308535
cg08615567	10	125651621	CPXM2	TSS200	S_Shore	0.0798779	0.0223857	0.00308694
cg19384289	2	176994365	HOXD8	TSS200	Island	0.0302892	0.00848921	0.00308874
cg25260572	1	11385006				0.0629608	0.0176465	0.00308925
cg13768937	5	149018181				-0.030252	0.00847938	0.00309031
cg25938816	13	46257403	LINC01055	Body		0.08649	0.0242447	0.00309237
cg02699694	2	9144246	MBOAT2	TSS1500	Island	-0.00748943	0.00209956	0.00309379
cg06023487	5	60628875	ZSWIM6	Body	Island	-0.00857981	0.00240535	0.00309482
cg23654043	18	29841319				0.0237534	0.00665933	0.00309506
cg25621338	1	29183685	OPRD1	Body		-0.0226171	0.00634128	0.00309688
cg24121172	20	60796414	HRH3	TSS1500	S_Shore	0.0646094	0.0181157	0.0030979
cg11341382	2	215384398	VWC2L-IT1;VWC2L	Body;Body		-0.0225898	0.00633421	0.0030989
cg02240686	2	37339522	EIF2AK2;EIF2AK2;EIF2AK2	Body;Body;Body		-0.0318363	0.00892774	0.00310084
cg05246436	7	21936287	DNAH11	Body		-0.0588956	0.0165162	0.00310127
ch.16.364290R	16	9436357				0.0306034	0.00858259	0.00310233
cg03882967	3	182117858				0.0504256	0.0141436	0.00310535
cg13174161	3	196292845	WDR53	5'UTR	N_Shelf	0.0408543	0.0114593	0.00310606
cg18234089	10	70939902	SUPV3L1	TSS200	Island	-0.0249748	0.00700536	0.00310644
cg18439980	2	43164201				-0.0418573	0.011742	0.0031086
cg08147050	11	93394607	KIAA1731	TSS1500	N_Shore	-0.0161336	0.00452595	0.00310891
cg26380956	19	42482880	ATP1A3;ATP1A3;ATP1A3	Body;Body;Body		0.0262766	0.00737153	0.00310943
cg14270073	6	160389126	IGF2R	TSS1500	N_Shore	0.0316162	0.00887003	0.00311077
cg09546345	14	24768849	DHRS1;C14orf21;DHRS1;DHRS1	5'UTR;TSS1500;1stExon;TSS200	Island	-0.0134215	0.00376569	0.00311219
cg23262123	5	65446130	SREK1;SREK1;SREK1;SREK1	Body;5'UTR;Body;5'UTR		0.0146191	0.00410234	0.0031156
cg10066494	3	141150514	ZBTB38	5'UTR		0.0547582	0.0153701	0.00312163
cg23548455	2	233377587				-0.0594497	0.0166876	0.00312235
cg10455147	4	3376675	RGS12;RGS12;RGS12	Body;Body;Body	S_Shore	0.0218965	0.00614636	0.00312238
cg14536899	19	18313954	RAB3A	5'UTR	Island	0.02662	0.00747306	0.00312478
cg13588265	17	1382042	MYO1C;MYO1C;MYO1C	Body;Body;Body	Island	0.0232096	0.00651628	0.00312689
cg26670786	8	133459455	KCNQ3;KCNQ3	1stExon;Body		0.0532399	0.0149475	0.00312689
cg20211362	2	221059443				0.0386946	0.0108657	0.0031307
cg13035033	19	17848738				-0.0410193	0.0115192	0.00313209
cg06193439	13	107145409	EFNB2	Body	Island	-0.0246413	0.00692051	0.00313415
cg17977699	9	132195129				-0.0318009	0.00893132	0.00313424
cg01982422	5	2592198				-0.049143	0.0138031	0.00313622
cg09910494	8	85578857	RALYL;RALYL;RALYL;RALYL;RALYL	Body;Body;Body;Body;Body		0.0705275	0.0198123	0.00313937
cg15739955	19	14183651	LOC113230	TSS200	Island	0.0188207	0.0052873	0.00314046
cg12227830	4	105411996	LOC101929468;CXXC4	TSS200;Body	N_Shore	0.0173472	0.00487384	0.00314271
cg14714147	2	47936887				0.0589817	0.0165728	0.00314452
cg01765380	16	87514262	ZCCHC14	Body	S_Shelf	0.0277594	0.00779991	0.00314459
cg07062978	2	207847270				-0.0267299	0.00751333	0.00315261
cg08025033	11	10513647	AMPD3;AMPD3;AMPD3;AMPD3;AMPD3	Body;Body;Body;Body;Body		-0.0159899	0.00449531	0.00315655
cg09523819	16	216757	HBM	3'UTR	S_Shore	0.0370929	0.0104293	0.00315917
cg24815638	3	46204938				-0.0389183	0.0109438	0.00316174
cg01389283	11	5539372	UBQLNL	TSS1500		0.0225668	0.0063472	0.00316676
cg04800749	22	50320996	CRELD2;CRELD2	3'UTR;3'UTR	N_Shore	-0.0399488	0.0112381	0.00317086
cg16098952	1	24144422	HMGCL;HMGCL	Body;Body		-0.0291709	0.00820621	0.003171
cg01342088	22	46257281				0.0339292	0.00954763	0.0031776
cg17745251	10	21806139	C10orf140	Body	Island	0.0426797	0.0120102	0.00317798
cg18519391	18	46439907				-0.0231776	0.00652265	0.00317942
cg20323599	8	53415658				0.0246423	0.006935	0.0031799
cg17527128	21	38566375	TTC3;TTC3	Body;Body		-0.0221575	0.00623622	0.00318167
cg22209466	20	60420773	CDH4;CDH4;CDH4	Body;Body;Body		0.0500585	0.014093	0.00318813
cg03893271	7	70597458	WBSCR17	TSS1500	Island	0.0110713	0.00311718	0.00319002
cg20128335	6	62391402	KHDRBS2	Body		0.0307076	0.0086461	0.00319073
cg04027632	6	28908623				-0.0113487	0.0031955	0.00319158
cg11564551	16	48284929	MIR548AE2;LONP2;LONP2	Body;Body;Body		-0.0231529	0.00651994	0.00319399
cg23670563	7	767237	PRKAR1B;HEATR2;PRKAR1B;PRKAR1B;PRKAR1B	TSS1500;Body;1stExon;5'UTR;5'UTR	S_Shore	-0.0315294	0.00887914	0.00319487
cg10286219	2	237412433	IQCA1	Body	N_Shelf	-0.0337256	0.00949852	0.00319703
cg02308472	4	1388039	CRIPAK;CRIPAK	5'UTR;1stExon	N_Shore	0.0227346	0.00640304	0.00319712
cg16995983	5	92920496	NR2F1;NR2F1	1stExon;5'UTR	Island	0.011189	0.00315159	0.00319914
cg18540349	7	100855209	PLOD3	Body		0.0101229	0.00285136	0.00319955
cg18877006	3	167583761				-0.0352754	0.00993773	0.00320321
cg25258258	7	157415380	PTPRN2;PTPRN2;PTPRN2	Body;Body;Body	S_Shore	-0.00977286	0.00275378	0.00320803
cg06757187	22	19110190	DGCR2	TSS1500	Island	0.0184978	0.00521228	0.00320806
cg20462561	1	228890820			Island	0.121782	0.034323	0.00321296
cg07414565	10	89553803	ATAD1	Body		0.0616483	0.0173753	0.00321335
cg15795962	1	201617346	NAV1	TSS200	Island	0.00857399	0.00241667	0.0032146
cg13658263	10	70167264	RUFY2;RUFY2	TSS1500;TSS1500	Island	0.014815	0.00417704	0.00322144
cg10155891	16	88941576	CBFA2T3;CBFA2T3	3'UTR;3'UTR	N_Shore	0.0154274	0.00434998	0.00322301
cg13827287	12	54730461	MIR148B;COPZ1	TSS1500;Body		0.0319012	0.00899749	0.00322921
cg11584117	11	118980885	C2CD2L;C2CD2L	Body;Body	S_Shelf	-0.0231711	0.00653603	0.00323203
cg00847388	4	122730740	EXOSC9;EXOSC9	Body;Body		0.0447256	0.0126167	0.00323311
cg20272367	16	70773608	VAC14	Body		-0.027213	0.00767711	0.00323488
cg13747097	11	34534515	ELF5;ELF5;ELF5;ELF5	5'UTR;5'UTR;TSS1500;TSS1500		0.0621193	0.0175252	0.00323562
cg08141413	16	19896927	GPRC5B;GPRC5B;GPRC5B	TSS1500;1stExon;5'UTR	Island	-0.0401901	0.0113389	0.00323635
cg25538571	8	49502710				-0.0698246	0.0197002	0.00323698
ch.15.31224719R	15	33437427				0.0151462	0.00427344	0.00323756
cg24337204	6	129896596				0.0258986	0.00730722	0.00323767
cg23974606	6	43811321				0.0369046	0.0104133	0.0032394
cg21196590	1	160167051	CASQ1	Body		-0.0159134	0.00449072	0.00324171
cg26835374	1	142618826			Island	-0.111999	0.0316062	0.003242
cg04236718	12	71834183	LGR5	Body	Island	0.0193575	0.00546277	0.00324235
cg19436414	13	20734680	GJA3	5'UTR	N_Shore	-0.0222011	0.0062661	0.00324545
cg23403528	22	22556540				0.119955	0.0338594	0.00324739
cg10433918	1	31478730	PUM1;PUM1	Body;Body		-0.0610069	0.0172279	0.00325751
cg20822606	6	32098077	FKBPL	TSS200	Island	-0.0102554	0.00289649	0.00326098
cg11460832	7	47384078	TNS3	Body		0.0217618	0.0061463	0.00326099
cg16495798	19	52091581	ZNF175	Body		0.0283066	0.0079963	0.00326541
cg26038044	12	50196756	NCKAP5L;NCKAP5L	Body;ExonBnd		-0.0303644	0.00857887	0.0032688
cg23579481	6	3885734				-0.0255554	0.00722071	0.00327045
cg03292544	17	27335348			S_Shelf	0.0666721	0.0188403	0.00327295
cg12368542	13	50570250	TRIM13;TRIM13;TRIM13;TRIM13;DLEU2	TSS1500;TSS1500;TSS1500;TSS1500;Body	N_Shore	-0.0568676	0.0160713	0.00327513
cg24597159	19	7723346				0.11919	0.0336879	0.0032777
cg04453624	11	117515073	DSCAML1	Body		0.0244594	0.00691392	0.00328009
cg24152918	3	9248046	SRGAP3;SRGAP3	Body;Body		0.0321224	0.0090816	0.00328412
cg03873108	7	108167065	PNPLA8	TSS1500	Island	0.0208675	0.00590044	0.00328726
cg02359315	1	78721270	MGC27382	Body		0.0347858	0.00983647	0.00328852
cg19165942	1	35222920	GJB5	5'UTR		-0.0255793	0.00723376	0.00329053
cg21970863	15	74900200	CLK3	TSS1500		0.0619717	0.0175258	0.00329092
cg02429154	6	28305366	ZSCAN31;ZSCAN31;ZSCAN31;ZSCAN31;ZSCAN31;ZSCAN31	TSS1500;TSS1500;TSS1500;TSS1500;TSS1500;TSS1500		-0.0412795	0.0116756	0.0032942
cg04111551	11	61405757	RPLP0P2	Body		0.0274941	0.00777808	0.00329894
cg22521269	14	88793305	KCNK10	TSS200	Island	0.0147878	0.00418373	0.00330033
cg02877791	2	177005403			Island	-0.00650937	0.00184183	0.0033031
cg02074728	5	50259086				-0.0189678	0.005367	0.00330326
cg13426316	12	54379466	HOXC10;HOXC-AS3	1stExon;TSS200	Island	-0.0107329	0.00303718	0.00330535
cg24466611	6	2698001	MYLK4	Body		-0.0408561	0.0115624	0.00330729
cg20865598	1	32121388	COL16A1	Body		-0.0649882	0.0183966	0.00331332
cg21525244	9	37466229	ZBTB5	TSS1500	Island	0.0219713	0.00621975	0.00331404
cg16652790	16	776895	HAGHL;HAGHL;CCDC78	TSS1500;TSS200;TSS1500	Island	-0.0114581	0.00324383	0.00331569
cg21140774	7	128416764	OPN1SW	TSS1500		-0.0237674	0.00672886	0.00331637
cg04798397	15	41778674			Island	0.071105	0.0201328	0.00331877
cg24761507	17	35293930	LHX1	TSS1500	Island	-0.0117621	0.0033304	0.00331912
cg03682718	3	49561330	DAG1;DAG1;DAG1;DAG1;DAG1;DAG1;DAG1;DAG1;DAG1;DAG1;DAG1;DAG1;DAG1	Body;Body;Body;Body;Body;Body;Body;Body;Body;Body;Body;Body;Body		-0.0433424	0.0122729	0.00332038
cg27074559	3	185445812	IGF2BP2-AS1;IGF2BP2;IGF2BP2;IGF2BP2;IGF2BP2;IGF2BP2;IGF2BP2;IGF2BP2	Body;Body;Body;Body;Body;Body;Body;5'UTR		-0.0395464	0.0111985	0.00332135
cg00556719	9	108457484	TMEM38B	Body	Island	0.0169996	0.00481411	0.00332265
cg13284046	3	49228493	C3orf84	Body		-0.0610536	0.0172905	0.00332369
cg15143691	2	27608716	PPM1G	Body		-0.0213649	0.00605118	0.00332605
cg23727043	15	79104124	ADAMTS7	TSS1500	Island	0.0197351	0.00559103	0.00333217
cg14511739	5	112073373	APC;APC;APC	TSS200;TSS200;5'UTR		0.0287094	0.00813362	0.00333247
cg16710170	7	151542024	PRKAG2	Body		0.0255765	0.00724839	0.00334009
cg08329004	19	10364849	MRPL4;MRPL4;MRPL4	Body;Body;Body	S_Shore	0.0502795	0.014252	0.00334469
cg19496448	13	100344159	CLYBL-AS2;CLYBL;CLYBL	TSS1500;Body;Body		-0.080056	0.0226924	0.00334472
cg12031896	2	131110938			N_Shelf	-0.0171608	0.00486593	0.0033524
cg17381507	8	134230157	WISP1;WISP1;WISP1;WISP1;WISP1	Body;Body;Body;Body;Body		-0.0307683	0.00872497	0.00335416
cg09162916	7	132022934	PLXNA4	Body		-0.0325618	0.00923386	0.00335486
cg25129750	14	94660754	PPP4R4;PPP4R4	Body;Body		0.0460241	0.013052	0.00335578
cg11019211	17	56833043	PPM1E	TSS200	Island	-0.0102732	0.00291339	0.00335584
cg12031286	14	90098814				0.0228273	0.00647427	0.00335821
cg10499415	1	40147597	HPCAL4;HPCAL4;HPCAL4	3'UTR;3'UTR;3'UTR	N_Shore	-0.0393208	0.0111521	0.00335822
cg04824304	5	40680550	PTGER4;PTGER4	1stExon;5'UTR	Island	0.0270897	0.00768373	0.00335991
cg14723306	1	154525212	UBE2Q1;UBE2Q1-AS1;UBE2Q1	Body;TSS1500;ExonBnd		0.0318673	0.0090393	0.00336114
cg24098603	10	105991578	C10orf79	Body	N_Shore	-0.0282165	0.00800534	0.00336578
cg23739473	14	74463070	ENTPD5	5'UTR		0.0369597	0.0104859	0.00336592
cg16698483	11	134175285	GLB1L3	Body		0.0545207	0.0154683	0.00336609
cg00365524	1	19992771	HTR6	1stExon	Island	0.05837	0.0165648	0.00337233
cg08611602	11	66113995	BRMS1;BRMS1;B3GNT1	TSS1500;TSS1500;1stExon	Island	-0.0173503	0.00492394	0.00337283
cg23927367	11	134122802	THYN1;THYN1;ACAD8;THYN1;THYN1;THYN1;THYN1	5'UTR;1stExon;TSS1500;5'UTR;5'UTR;5'UTR;5'UTR	Island	0.0157314	0.00446575	0.00337949
cg20216802	3	154797958	MME;MME;MME;MME;MME	TSS200;5'UTR;1stExon;5'UTR;5'UTR	Island	0.0122208	0.00346961	0.00338236
cg02103618	2	117427558				0.0356925	0.0101339	0.00338329
cg01349112	9	37466348	ZBTB5	TSS1500	Island	-0.0103014	0.00292495	0.00338472
cg03343534	8	117778609	UTP23	TSS200	Island	-0.00579245	0.0016447	0.00338479
cg00419159	10	134623042			N_Shore	0.0310496	0.00881834	0.00339058
cg21847393	3	50383483	ZMYND10	TSS1500	S_Shore	-0.0236319	0.00671206	0.00339199
cg13367514	11	1942466	TNNT3;TNNT3;TNNT3;TNNT3;TNNT3	5'UTR;5'UTR;5'UTR;5'UTR;5'UTR		-0.0666959	0.018945	0.00339415
cg12681434	7	29329807	CHN2;CHN2;CHN2;CHN2;CHN2	Body;5'UTR;Body;Body;Body		-0.0377053	0.0107133	0.00340095
cg18224688	3	38100840	DLEC1;DLEC1	Body;Body		0.0240314	0.00682876	0.00340325
cg05100634	18	45457604	SMAD2;SMAD2;SMAD2	TSS200;TSS1500;TSS200	Island	-0.00773019	0.00219683	0.00340562
cg08001107	1	87801697	LMO4	Body	S_Shore	-0.0578106	0.0164314	0.00340901
cg18764164	11	5248426	HBB	TSS200		-0.023725	0.00674424	0.00341223
cg11276172	10	106093694	ITPRIP	TSS200	N_Shelf	-0.0383429	0.0109	0.00341305
cg05673756	13	102068650	NALCN	5'UTR	Island	-0.00716177	0.00203597	0.00341353
cg16588731	10	134023556	STK32C	Body	S_Shelf	-0.0344431	0.00979202	0.0034146
cg26686147	4	129474397				-0.0320256	0.00910576	0.00341734
cg08717865	13	31531083	TEX26	Body		0.0316194	0.00899157	0.00342075
cg09686773	22	36903342	FOXRED2;FOXRED2	TSS1500;TSS200	S_Shore	0.0242779	0.00690408	0.00342142
cg01623797	1	3789519	DFFB	Body	N_Shore	0.0215958	0.0061416	0.00342245
cg16941177	11	118230422	UBE4A	5'UTR	S_Shore	0.0134765	0.00383275	0.00342366
cg10832076	12	21418929	SLCO1A2;SLCO1A2	3'UTR;3'UTR		0.0458189	0.0130314	0.00342432
cg20937139	4	157892758	PDGFC	TSS1500	Island	0.0116056	0.00330089	0.00342528
ch.17.73175810F	17	75664215				0.0300668	0.00855169	0.00342534
cg15926910	10	25468899	GPR158	Body	S_Shelf	0.0814983	0.0231813	0.00342665
cg01704879	6	5710219	FARS2	Body		0.03101	0.0088206	0.0034271
cg16598411	17	72198719	RPL38;RPL38	TSS1500;TSS1500	N_Shore	-0.0502952	0.0143065	0.00342768
cg23017398	19	42125367	CEACAM4	3'UTR		0.0373524	0.0106279	0.00343431
cg16224563	6	38203369	BTBD9;BTBD9;BTBD9;BTBD9	Body;Body;Body;Body		-0.0478871	0.0136256	0.00343478
cg02817269	3	150481348	SIAH2	TSS200	Island	0.0115922	0.00329884	0.00343814
cg00907381	16	2329595	ABCA3	Body		-0.0522545	0.0148711	0.00343948
cg18580327	3	53925981	SELK;SELK	1stExon;5'UTR	Island	0.0160871	0.00457938	0.00344546
cg07928128	10	50747307	ERCC6;ERCC6-PGBD3;ERCC6-PGBD3	TSS200;TSS200;5'UTR	Island	0.021855	0.00622133	0.00344565
cg25462815	2	27580174	GTF3C2;GTF3C2	TSS1500;TSS1500	S_Shore	0.0253935	0.00722965	0.00344908
cg25190481	16	72138305	DHX38	Body		0.0417546	0.011889	0.00345166
cg19426248	6	47392917				0.0443361	0.0126249	0.00345327
cg05227434	19	47249937	FKRP;FKRP;STRN4;STRN4	5'UTR;5'UTR;TSS1500;TSS1500	Island	-0.0203492	0.00579573	0.00345834
cg13581036	2	197578925	CCDC150	Body		0.011012	0.00313643	0.00345871
cg24763420	11	65770054	BANF1;BANF1;EIF1AD;EIF1AD;EIF1AD;EIF1AD;EIF1AD;EIF1AD;EIF1AD	5'UTR;5'UTR;TSS1500;TSS1500;TSS1500;TSS1500;TSS1500;TSS1500;TSS1500	Island	-0.00925018	0.0026347	0.00345942
cg05415539	14	73168834	DPF3;DPF3;DPF3;DPF3	Body;Body;Body;Body		-0.0450569	0.0128341	0.00346066
cg22639011	11	30037875	KCNA4	5'UTR	Island	-0.0215003	0.00612523	0.0034648
cg22563785	5	179006403	RUFY1;RUFY1;RUFY1	Body;Body;Body	S_Shore	0.04486	0.0127819	0.00346806
cg25265205	5	170569138	RANBP17	Body		-0.0208821	0.00595021	0.00346929
cg18931939	13	103426459	TEX30;TEX30;TEX30;TEX30	TSS1500;TSS1500;TSS1500;TSS1500	Island	-0.0308678	0.00879623	0.00347112
cg03755535	3	49907556	CAMKV	TSS200	S_Shore	0.0356369	0.0101559	0.00347278
cg25622300	10	70458054				0.0566105	0.0161375	0.00347939
cg23850266	4	42819311				0.0409866	0.0116844	0.00348079
cg10253457	15	101460077	LRRK1	5'UTR	Island	-0.0158682	0.00452371	0.00348094
cg00252813	12	6642229	GAPDH	TSS1500	N_Shore	0.0160335	0.00457083	0.00348099
cg00781405	19	53207899	ZNF611;ZNF611;ZNF611;ZNF611	3'UTR;3'UTR;3'UTR;3'UTR		-0.0434251	0.0123798	0.00348132
cg02968549	14	91752173	CCDC88C	Body	N_Shelf	-0.0273898	0.00780851	0.00348163
cg09254063	2	219227578	CATIP	Body		-0.0152602	0.00435149	0.00348718
cg08499393	3	65980749	MAGI1;MAGI1;MAGI1	Body;Body;Body		-0.0317966	0.00906717	0.00348791
cg08129992	12	126378468				-0.0413865	0.0118024	0.00348909
cg11206312	10	103535398	FGF8;FGF8;FGF8;FGF8	Body;Body;Body;Body	N_Shore	-0.0126762	0.0036154	0.00349217
cg25041646	13	107306164	LINC00443	TSS200		0.0331845	0.00946685	0.00349792
cg25918674	2	65743837				0.0605917	0.0172858	0.00349822
cg18097155	6	7246900	RREB1;RREB1;RREB1;RREB1	Body;Body;Body;Body	Island	0.00868318	0.0024773	0.00349952
cg04349673	14	36278568	RALGAPA1;RALGAPA1	TSS200;TSS200	Island	-0.0185251	0.0052858	0.00350241
cg19658776	10	30918548	LYZL2	1stExon		0.0210917	0.00601821	0.00350272
cg09190210	2	135168437	MGAT5	Body		-0.139195	0.0397194	0.00350402
cg23518986	19	13209470	NFIX;NFIX;NFIX	3'UTR;3'UTR;3'UTR	Island	0.0226171	0.00645476	0.00350766
cg07052857	15	76225330	FBXO22OS;FBXO22	Body;Body		-0.0316454	0.00903223	0.00350994
cg04135635	15	81004582	FAM108C1	Body		0.0385757	0.0110111	0.00351178
cg18504937	19	51513252	KLK9	TSS1500		0.0336224	0.00959774	0.00351307
cg00094858	19	49623089	PPFIA3;C19orf73	5'UTR;TSS1500	Island	0.0262702	0.00749903	0.00351321
cg08635130	1	33430450	RNF19B;RNF19B	TSS200;TSS200	Island	-0.0147081	0.00419871	0.00351418
cg14008105	9	88555739	NAA35	TSS1500	Island	0.0063506	0.00181298	0.00351523
cg00162007	5	43873085				-0.0385684	0.0110126	0.00351968
cg17521037	4	8377208	ACOX3;ACOX3	Body;Body	S_Shore	0.0277894	0.00793494	0.00352009
cg24642487	10	94239403	IDE;IDE	Body;Body		0.0207378	0.00592253	0.00352461
cg07589064	11	65585931			S_Shore	-0.0142358	0.00406596	0.00352668
cg16133146	16	47494951	ITFG1;PHKB;PHKB;ITFG1	5'UTR;TSS1500;TSS1500;1stExon	Island	0.00895763	0.00255849	0.00352721
cg06887407	1	15086357	KIAA1026;KIAA1026	Body;Body		-0.0386262	0.0110368	0.00353691
cg02330764	17	71556879	SDK2	Body		0.0638196	0.0182361	0.00353777
cg02303677	10	71177158	TACR2	TSS1500		-0.039273	0.0112222	0.00353807
cg13878456	17	38020344	IKZF3;IKZF3;IKZF3;IKZF3;IKZF3;IKZF3	Body;Body;Body;Body;Body;Body	N_Shore	0.0525159	0.0150072	0.00353961
cg12911337	14	71430624	PCNX;PCNX	Body;Body		-0.0324212	0.00926501	0.00354003
cg03596181	8	41686111	ANK1	Body	Island	0.0169493	0.0048436	0.00354005
cg13702196	10	125651588	CPXM2	TSS200	S_Shore	0.0768984	0.0219758	0.00354063
cg06969897	7	14028546	ETV1;ETV1;ETV1;ETV1;ETV1	Body;Body;Body;Body;Body	N_Shore	-0.0144964	0.00414323	0.00354358
cg16952928	8	113349804	CSMD3;CSMD3;CSMD3	Body;Body;Body		0.0693639	0.0198251	0.00354364
cg04585876	3	73291080				0.0431095	0.0123213	0.00354382
cg21216071	2	242303044	FARP2;FARP2;FARP2	5'UTR;5'UTR;5'UTR		0.0212796	0.00608289	0.00354732
cg21322436	7	145812842	CNTNAP2	TSS1500	N_Shore	0.0223877	0.00640032	0.00354993
cg03601895	12	120154779	CIT;CIT	Body;Body		0.0409145	0.0116992	0.00355489
cg20209754	21	45555600	C21orf33;C21orf33	Body;Body	S_Shore	-0.0254069	0.00726583	0.003558
cg01820445	8	102659014	GRHL2	Body		-0.0367002	0.010496	0.00355934
cg23175215	1	113615633	LRIG2	TSS200	Island	-0.013494	0.00385987	0.00356356
cg04312119	6	116839146	FAM26E;BET3L	3'UTR;Body		0.0507472	0.0145168	0.00356512
cg19046793	10	1669217	ADARB2	Body		0.025993	0.0074358	0.00356588
cg22875013	17	77715661	ENPP7	3'UTR	Island	-0.0136906	0.00391651	0.00356609
cg03087912	8	55379034			Island	-0.0147216	0.00421164	0.00356728
cg17297475	11	644218			Island	0.0528592	0.0151231	0.00356866
cg04529193	4	649901	PDE6B;PDE6B;PDE6B	Body;Body;Body	N_Shore	0.0838856	0.0240006	0.00356946
cg19502920	17	35290635			Island	-0.0303142	0.00867411	0.00357195
cg18742438	15	99641058			S_Shore	0.0279615	0.00800108	0.00357256
cg15270760	17	17080390	MPRIP;MPRIP	Body;Body		0.0334648	0.00957598	0.00357288
cg17279327	17	27047567	RPL23A;SNORD42B	Body;Body	S_Shore	-0.0331935	0.00949877	0.00357403
cg25030049	1	56169508				0.0340018	0.00973293	0.00358134
cg12163415	2	27906671	SLC4A1AP	Body		0.0490028	0.0140272	0.00358178
cg23562152	17	73258995	GGA3;GGA3;GGA3;GGA3;MRPS7;GGA3;GGA3	TSS1500;TSS1500;TSS1500;TSS1500;Body;TSS1500;TSS1500	S_Shore	0.0560128	0.0160352	0.00358384
cg04189647	16	963917	LMF1	Body	S_Shore	-0.0239622	0.00685992	0.00358417
cg06481850	17	26400255	NLK	Body		0.037159	0.0106394	0.00358766
cg18964788	6	83763908	UBE3D;UBE3D	Body;Body		0.0376019	0.0107668	0.00358905
cg10569238	7	181401			S_Shelf	0.0225042	0.00644411	0.00359035
cg09894605	15	64648051	CSNK1G1	5'UTR	Island	-0.024116	0.00690571	0.00359053
cg24034841	1	22778428	ZBTB40;ZBTB40;ZBTB40;ZBTB40	1stExon;5'UTR;5'UTR;1stExon	Island	-0.00700821	0.00200702	0.00359294
cg05828605	8	134401000				-0.0513862	0.014718	0.0035963
cg01091521	6	100830740				0.08214	0.0235275	0.00359731
cg01925162	7	154777987	PAXIP1	Body		-0.0173588	0.00497228	0.00359828
cg17507952	5	16179012	MARCH11	Body	N_Shore	-0.0216149	0.0061923	0.00360186
cg02350785	22	22058080	YPEL1	Body	Island	-0.0211069	0.00604762	0.0036053
cg23442650	14	70690296				0.327254	0.0937753	0.00360782
cg09112474	6	43406384	ABCC10;ABCC10	Body;Body		0.0143719	0.00411842	0.00360868
cg03300546	2	192869722	TMEFF2;TMEFF2	Body;Body		0.0633357	0.0181508	0.00361032
cg25220574	12	130907040	RIMBP2	Body	N_Shore	0.0446485	0.0127971	0.00361367
cg24616461	17	57233115	PRR11;SKA2;PRR11;SKA2	1stExon;TSS1500;5'UTR;TSS1500	S_Shore	0.0139787	0.00400679	0.00361517
cg20211272	14	68193826	RDH12	Body		-0.0224553	0.00643691	0.00361677
cg10094624	16	18813259	ARL6IP1	TSS1500	Island	-0.00770476	0.00220878	0.00361877
cg05385100	14	73689196	PSEN1;PSEN1	3'UTR;3'UTR		0.0374259	0.0107293	0.00361925
cg14207539	10	77794591	C10orf11	Body		0.0320917	0.00920029	0.00361968
cg07061269	11	68679261	IGHMBP2	Body		-0.0203867	0.00584517	0.00362207
cg07537420	16	30094685	PPP4C;PPP4C;PPP4C;PPP4C;PPP4C	Body;Body;Body;Body;Body		0.0338517	0.00970642	0.00362374
cg23523668	11	65194989			S_Shelf	-0.0720761	0.0206675	0.00362471
cg14360268	17	80408928	C17orf62;C17orf62;C17orf62	TSS1500;TSS1500;TSS1500	S_Shore	-0.0399613	0.0114588	0.00362498
cg14656303	4	69212894	YTHDC1;YTHDC1	Body;Body	N_Shelf	-0.0751153	0.0215425	0.00362889
cg16020022	1	201938919	TIMM17A	3'UTR		0.0515842	0.0147946	0.0036299
cg26975524	8	1713012	CLN8	5'UTR	S_Shore	-0.0770122	0.0220924	0.00363554
cg00446536	2	6636481			S_Shore	0.0192344	0.0055179	0.00363627
cg26784012	10	32216390	ARHGAP12	5'UTR	N_Shore	-0.0170977	0.00490543	0.00363878
cg21289491	2	171604284	LOC101926913	Body		0.0483576	0.0138756	0.0036416
cg00664222	8	124934735	FER1L6	5'UTR		0.0418684	0.0120169	0.00364854
cg23651614	4	39639327	C4orf34	5'UTR	N_Shore	-0.0225058	0.00645995	0.00365018
cg03734035	10	102289529	NDUFB8	1stExon	Island	-0.0129055	0.00370434	0.00365024
cg11212871	18	77299814				0.0192221	0.00551762	0.00365109
cg02427230	19	20278013	ZNF486	TSS200		0.021165	0.00607595	0.00365371
cg15832311	2	242675047	D2HGDH	Body	Island	0.0271648	0.00779893	0.00365566
cg09261027	3	31489660				-0.0268604	0.00771186	0.00365672
cg12156995	1	228205810	WNT3A	Body		0.021476	0.00616637	0.00365845
cg14473243	5	137514312	BRD8;BRD8;BRD8;KIF20A;BRD8;BRD8;BRD8	5'UTR;1stExon;5'UTR;TSS200;5'UTR;1stExon;1stExon	N_Shore	0.0234662	0.00673936	0.00366427
cg26002687	9	85835742				-0.0593934	0.0170576	0.00366443
cg04418405	15	64208976	DAPK2	Body		0.139651	0.0401075	0.00366461
cg27467552	22	50353597	PIM3	TSS1500	Island	-0.0960002	0.0275726	0.00366593
cg21846980	2	235465701				-0.0370189	0.0106329	0.00366724
cg20921684	17	19370694				0.0983285	0.0282437	0.00366809
cg19169370	12	15866199	EPS8	5'UTR		0.0601117	0.017269	0.00367198
cg27465168	19	30600361				0.03374	0.00969397	0.00367482
cg11601112	2	183943319	DUSP19;DUSP19;DUSP19;DUSP19	5'UTR;5'UTR;1stExon;1stExon		0.011218	0.00322322	0.00367593
cg06759559	1	7028331	CAMTA1	Body		-0.0280738	0.0080674	0.00367924
cg01301028	10	45455104	RASSF4	TSS200	N_Shore	-0.00966309	0.00277685	0.00367947
cg24505556	1	44115737	KDM4A	TSS200	Island	-0.0136771	0.00393046	0.00368025
cg08675869	15	96876737	NR2F2;NR2F2;NR2F2;NR2F2;NR2F2	Body;Body;5'UTR;1stExon;5'UTR	Island	-0.0251464	0.00722648	0.00368036
cg11535971	10	33848245				-0.133113	0.0382565	0.00368227
cg07030339	15	101419518	ALDH1A3	TSS1500	Island	0.00509975	0.00146628	0.00369314
cg10756051	2	198365397	HSPD1;HSPE1;HSPD1	TSS1500;Body;TSS1500	Island	-0.0134002	0.00385317	0.00369527
cg06378981	22	18413650	MICAL3	5'UTR		0.0347193	0.00998489	0.00369918
cg21139325	6	32729470	HLA-DQB2	Body	Island	0.141046	0.0405658	0.00370077
cg18563133	14	104992441				0.0678861	0.0195253	0.00370181
cg03764272	8	2690128				0.0369684	0.0106345	0.00370598
cg24029426	4	25995496				0.0615038	0.0176929	0.00370654
cg13671526	3	123061301	ADCY5;ADCY5	Body;Body		-0.0318047	0.00915106	0.00371148
cg03562264	6	36646551	CDKN1A;CDKN1A;CDKN1A;CDKN1A	5'UTR;1stExon;1stExon;5'UTR	Island	-0.0212721	0.00612093	0.00371304
cg15014069	17	80540666	FOXK2	Body	N_Shore	0.0241079	0.00693716	0.00371398
cg16860821	19	14676347	TECR	Body	Island	-0.0353695	0.0101788	0.00371662
cg10549357	5	6653742	SRD5A1	Body		0.0264632	0.00761603	0.0037178
cg20730297	7	39124057	POU6F2;POU6F2	Body;Body		-0.0308094	0.00887011	0.00372717
cg26823353	19	17379035	C19orf62;C19orf62	5'UTR;5'UTR		0.063495	0.0182834	0.00373148
cg00986350	16	88540396	ZFPM1	Body	Island	-0.0967871	0.02787	0.00373152
cg22389936	1	1328033	CCNL2;CCNL2;CCNL2;CCNL2	Body;Body;Body;3'UTR		0.0496507	0.0142987	0.00373465
cg16457756	20	55286652				0.0713181	0.0205409	0.00373755
cg21329070	1	24110647	PITHD1	Body		0.0682525	0.0196582	0.00373778
cg23259603	5	163661847				0.0380717	0.0109657	0.00373836
cg27123423	17	62971335	FLJ32065	Body	N_Shore	0.0281552	0.00811094	0.00374304
cg14609139	9	138989740			S_Shore	-0.0255573	0.00736321	0.00374537
cg15120855	5	140515736	PCDHB5	1stExon	N_Shore	0.0838101	0.024155	0.00375487
cg01373262	20	44034880	DBNDD2;DBNDD2;DBNDD2;SYS1-DBNDD2;DBNDD2	TSS1500;5'UTR;TSS1500;Body;5'UTR	Island	-0.0258068	0.00743821	0.00375623
cg27050450	7	37722176				0.0649731	0.0187272	0.00375646
cg12933507	11	76757173			Island	0.015602	0.00449726	0.00375812
cg20983397	19	11404454			N_Shore	-0.0284249	0.00819367	0.00375898
cg14428225	9	127241878			S_Shore	-0.0353171	0.0101805	0.00375911
cg21505178	19	49605809	SNRNP70;SNRNP70	Body;Body		-0.0160023	0.00461281	0.00375915
cg17917959	17	79197229	AZI1;AZI1	TSS1500;TSS1500	Island	0.00916838	0.00264303	0.00376071
cg13065366	8	10488621	RP1L1	5'UTR		-0.0693698	0.0200019	0.00376611
cg11799650	1	15573621	FHAD1	TSS200	Island	0.076092	0.0219433	0.00376987
cg09437327	10	25464425	LOC100128811;GPR158	Body;1stExon	Island	-0.0295872	0.00853453	0.00377665
cg03055478	14	23504523	PSMB5;PSMB5;PSMB5	TSS200;TSS200;TSS200		0.0178821	0.00515869	0.00377929
cg04662983	17	56834321	PPM1E	Body	S_Shore	0.0106699	0.00307835	0.00378161
cg24219098	15	64864545	ZNF609	Body		0.0225224	0.00649984	0.00378945
cg04119984	5	171190154				0.0355829	0.0102693	0.00378996
cg17071434	18	61637138	SERPINB8;SERPINB8;SERPINB8;SERPINB8	TSS200;TSS200;TSS200;TSS200	N_Shore	0.0239785	0.00692036	0.00379051
cg12342484	3	55911934	ERC2	Body		-0.0485161	0.014003	0.00379217
cg24113565	17	43512820			S_Shelf	-0.03541	0.0102208	0.0037937
cg05852732	8	11832565	DEFB136	TSS1500		-0.0317249	0.00915789	0.00379581
cg26452369	12	132513314	EP400	Body	N_Shore	0.0160801	0.004642	0.00379715
cg04096472	7	137687229	CREB3L2	TSS1500	S_Shore	-0.0332265	0.00959522	0.00380643
cg11464873	6	132164946	ENPP1	Body		0.0168279	0.00485969	0.00380686
cg22816278	1	16571023				-0.0125218	0.00361637	0.00380846
cg17221683	2	74763429	LOXL3;LOXL3;LOXL3;LOXL3;LOXL3;LOXL3	ExonBnd;ExonBnd;ExonBnd;Body;Body;5'UTR		0.0109059	0.00315038	0.00381418
cg23610308	16	3074160	HCFC1R1;HCFC1R1;HCFC1R1;HCFC1R1;HCFC1R1;HCFC1R1;HCFC1R1;HCFC1R1;HCFC1R1;HCFC1R1;HCFC1R1;THOC6;THOC6;THOC6;THOC6	5'UTR;5'UTR;1stExon;1stExon;1stExon;5'UTR;5'UTR;5'UTR;5'UTR;5'UTR;5'UTR;5'UTR;5'UTR;1stExon;1stExon	Island	-0.00915137	0.00264374	0.00381624
cg04414816	4	8248320				0.0180995	0.00522895	0.00381719
cg24402183	17	78311843	RNF213	Body		-0.0677363	0.019571	0.0038197
cg19299193	5	141310042	KIAA0141;KIAA0141	Body;Body		0.0224772	0.00649464	0.00382101
cg23314297	18	77643260	KCNG2	Body	Island	-0.0548032	0.0158351	0.00382118
cg14052922	3	192447679				0.0289149	0.00835626	0.00382573
cg03564453	16	87755618	KLHDC4	Body	S_Shore	-0.0394429	0.0114005	0.00382959
cg18117393	1	182761262	NPL	TSS200	S_Shelf	-0.0418254	0.0120902	0.00383201
cg03369398	12	78973332				0.0929807	0.0268777	0.00383234
cg27588119	17	58042227	RNFT1	TSS200	Island	-0.00863744	0.00249684	0.00383278
cg25418481	11	10723550				0.0217476	0.00628694	0.00383403
cg25282083	12	56992955	BAZ2A	Body		0.0215487	0.00623003	0.00383655
cg17172090	6	2926650				-0.0691621	0.0199961	0.00383712
cg02843813	5	172245035				-0.0273246	0.00790119	0.00384084
cg09183840	4	48138347	TEC	3'UTR		-0.0223544	0.00646456	0.0038431
cg01289974	9	139324200	INPP5E	Body	N_Shelf	-0.0590132	0.0170669	0.00384489
cg05831314	7	157184958	DNAJB6	Body		0.0551502	0.0159505	0.00384615
cg12665632	19	35992979	DMKN;DMKN;DMKN;DMKN;DMKN;DMKN;DMKN;DMKN	TSS200;Body;Body;Body;Body;Body;Body;Body		-0.0391189	0.0113149	0.00384851
cg08095278	1	155532814	ASH1L;LOC645676	TSS1500;Body	Island	0.0239473	0.00692725	0.00385093
cg05259836	6	74290516				-0.0427026	0.0123533	0.00385238
cg12177793	14	24837892	NFATC4;NFATC4	Body;Body	Island	-0.00979634	0.00283462	0.00385865
cg09648454	16	48157560	ABCC12	Body		-0.0280836	0.00812676	0.00386063
cg07956434	7	100220005	TFR2	Body	S_Shore	-0.0235808	0.00682385	0.00386108
cg10639029	5	151946019				0.0296476	0.00857949	0.00386116
cg08444092	1	6557167	PLEKHG5;PLEKHG5;PLEKHG5	TSS200;Body;Body	N_Shore	0.0133529	0.00386417	0.0038617
cg11754857	14	103447354	CDC42BPB	Body		0.0327541	0.00947885	0.00386224
cg22160595	7	72769274	FKBP6;FKBP6	3'UTR;3'UTR		0.0311567	0.00901671	0.00386261
cg03362815	16	50407774				0.0899541	0.0260349	0.00386498
cg23091122	1	110024289	SYPL2	3'UTR	N_Shelf	0.0321761	0.00931349	0.00386768
cg19404692	2	129663717			S_Shelf	-0.0406931	0.0117793	0.00386897
cg19091245	10	133508648			S_Shore	0.053267	0.0154195	0.00386976
cg03907893	5	60932581	C5orf64;C5orf64;C5orf64;C5orf64	TSS1500;TSS1500;TSS1500;TSS1500		-0.0287007	0.0083082	0.00386982
cg13532854	7	155898355			Island	-0.00831469	0.00240734	0.0038746
cg03314079	7	100025948	MEPCE;MEPCE;MEPCE;MEPCE;ZCWPW1;ZCWPW1	TSS1500;TSS1500;TSS1500;TSS1500;5'UTR;5'UTR	Island	-0.0103824	0.00300622	0.00387638
cg15750611	11	68191055	LRP5	Body	Island	0.0211569	0.00612681	0.0038802
cg13854555	3	124909083	SLC12A8;SLC12A8	Body;Body		-0.0347693	0.0100694	0.00388159
cg20754034	6	32066582	TNXB	5'UTR	S_Shore	0.0448359	0.0129851	0.00388252
cg03898846	8	108032522				-0.0302656	0.0087665	0.00388593
cg14110085	16	53352582	CHD9;CHD9	Body;Body		0.0503889	0.0145972	0.00388956
cg03457784	2	240953799	NDUFA10	Body		0.0197326	0.00571648	0.00389013
cg04396772	19	549017	GZMM	Body	N_Shelf	0.0503341	0.014583	0.00389247
cg17584296	10	75007026	DNAJC9	TSS200	Island	-0.00935789	0.00271127	0.00389318
cg21746724	3	47624064			S_Shelf	0.039313	0.0113903	0.00389341
cg19893874	19	21205975	ZNF430;ZNF430	Body;Body		-0.0653489	0.0189343	0.00389417
cg09739413	6	32729498	HLA-DQB2	Body	Island	0.143462	0.041568	0.00389488
cg06677888	17	44911895				-0.0204551	0.00592705	0.00389576
cg11075754	4	53617448			Island	0.0156026	0.00452113	0.00389657
cg13487682	9	140151706	COBRA1	Body	S_Shore	0.0197274	0.00571702	0.00389971
cg17905285	2	115952341	DPP10;DPP10;DPP10;DPP10;DPP10	Body;5'UTR;Body;Body;Body		0.0408138	0.0118281	0.00390023
cg13294856	17	36003552	DDX52;DDX52	TSS200;TSS200	S_Shore	-0.0066193	0.00191833	0.00390033
cg26862836	15	85165450	ZSCAN2	3'UTR		0.0285075	0.00826173	0.00390039
cg24622544	12	121021673			N_Shore	0.123653	0.0358429	0.00390576
cg09662086	22	21195410	PI4KA	Body		-0.0300067	0.00869815	0.00390637
cg02308131	4	88531563	DSPP	5'UTR		0.0373059	0.0108147	0.00390815
cg05902191	7	77084871				-0.0396511	0.0114953	0.00390974
cg08021797	16	85785130	C16orf74	TSS1500	Island	0.0250792	0.00727079	0.00391001
cg18816244	20	57037248	APCDD1L;APCDD1L	Body;Body	S_Shore	-0.0570407	0.0165378	0.00391153
cg15764128	4	107287799	GIMD1	Body		0.0380495	0.0110317	0.00391168
cg07331939	3	45584180	LARS2	Body		-0.021132	0.00612722	0.00391338
cg18563888	14	62298870				-0.0248618	0.00720879	0.00391385
cg16102196	2	47253397	TTC7A;TTC7A;TTC7A;TTC7A	Body;Body;Body;Body		-0.030569	0.00886403	0.0039151
cg10315718	1	59220251				-0.0278306	0.00807006	0.00391536
cg22263405	18	42259244	SETBP1	TSS1500	Island	0.0280866	0.00814504	0.00391782
cg13983640	6	41010223	TSPO2;TSPO2	TSS1500;TSS200		-0.0447265	0.0129738	0.00392447
cg21908557	5	140762305	PCDHGA4;PCDHGA6;PCDHGA1;PCDHGA7;PCDHGA5;PCDHGB1;PCDHGA3;PCDHGA7;PCDHGA2;PCDHGB2;PCDHGB3	Body;Body;Body;TSS200;Body;Body;Body;TSS200;Body;Body;Body	N_Shore	-0.0341834	0.00991649	0.00392701
cg04881457	3	111260202	CD96;CD96	TSS1500;TSS1500		0.0327738	0.00950813	0.00392863
cg09608770	3	42463615				0.0723516	0.0209928	0.00393197
cg13700589	9	15511220	PSIP1;PSIP1;PSIP1	TSS1500;TSS1500;TSS1500	Island	0.0110319	0.00320096	0.00393243
cg14761904	2	29447525	ALK	Body		-0.020017	0.00580889	0.00393635
cg19161333	19	39110397	EIF3K	Body	S_Shore	-0.025273	0.00733471	0.00393843
cg22558413	1	166957733	MAEL;MAEL;MAEL	TSS1500;TSS1500;5'UTR	N_Shore	-0.064242	0.0186467	0.00394198
cg07967531	1	13906610			N_Shelf	0.051957	0.0150827	0.00394523
cg12890526	4	81152659				0.0766803	0.0222634	0.0039497
cg13928309	10	81008284	ZMIZ1	Body		0.14877	0.043206	0.00395715
cg24455639	14	50864205	CDKL1	TSS200	S_Shore	0.0141344	0.00410544	0.0039605
cg16710656	16	89381968	ANKRD11	Body		0.0271739	0.007894	0.00396448
cg09065413	1	45285821	PTCH2	3'UTR		0.0217179	0.00630997	0.00396851
cg05638287	1	233749295	KCNK1	TSS1500	N_Shore	-0.0215566	0.00626367	0.00397102
cg13551330	9	32388149	ACO1	5'UTR	S_Shelf	0.0413417	0.0120132	0.00397226
cg05066959	8	41519308	ANK1;ANK1;ANK1;ANK1;ANK1;ANK1;ANK1;MIR486;ANK1	Body;Body;Body;Body;Body;Body;Body;TSS1500;Body		-0.0498455	0.0144847	0.00397314
cg23494140	13	78493671	EDNRB;EDNRB;EDNRB	TSS1500;5'UTR;TSS1500	S_Shore	0.00948956	0.0027578	0.00397523
cg09087777	3	150321365	SELT	Body	Island	-0.00764523	0.00222184	0.00397555
cg07108936	2	157189406	NR4A2	TSS200	Island	-0.0116276	0.00337945	0.00397761
cg10604528	5	87437959			S_Shore	-0.0177559	0.00516059	0.00397774
cg08353054	5	68472492	CCNB1	Body		0.0474537	0.0137935	0.0039808
cg23959567	4	74871068				-0.0734509	0.0213535	0.003985
cg25441879	8	40705323	ZMAT4;ZMAT4	5'UTR;5'UTR		0.0429484	0.0124861	0.00398545
cg19058209	10	84694356	NRG3;NRG3;NRG3	Body;Body;Body		0.084835	0.0246638	0.00398578
cg03347334	18	55829444	NEDD4L;NEDD4L;NEDD4L;NEDD4L;NEDD4L;NEDD4L;NEDD4L;NEDD4L	Body;Body;Body;5'UTR;5'UTR;5'UTR;Body;Body		-0.0273433	0.00795029	0.00398873
cg05650927	19	57950200	ZNF749	Body	S_Shelf	0.0305708	0.00888938	0.00399081
cg12271981	13	88326752	SLITRK5	5'UTR	Island	0.0127751	0.00371518	0.00399392
cg06091566	1	860621	SAMD11	TSS1500	Island	0.0205331	0.00597192	0.00399678
cg16642321	5	169207494	DOCK2	Body		0.0448979	0.0130609	0.00400232
cg20799264	17	76158699	C17orf99	Body		-0.0187003	0.00544022	0.00400367
cg07772695	9	34194959	UBAP1;UBAP1;UBAP1;UBAP1;UBAP1;UBAP1	5'UTR;5'UTR;5'UTR;Body;Body;Body		0.0450649	0.0131102	0.00400385
cg04983381	16	30798335	ZNF629	5'UTR	Island	-0.0133073	0.00387169	0.00400625
cg07478335	11	119044743	NLRX1;NLRX1	Body;Body		-0.00774919	0.00225469	0.00400752
cg00321480	8	143533853			Island	-0.0104265	0.00303372	0.00400794
cg04389533	11	34448185				0.0756532	0.0220134	0.0040094
cg16284207	5	17216824	BASP1;BASP1;LOC285696	TSS1500;TSS200;Body	Island	-0.0166002	0.00483032	0.00400948
cg03978375	16	85932668	IRF8	TSS200	Island	0.0105968	0.00308359	0.00401077
cg04040239	4	678999	MFSD7;MFSD7;MFSD7	Body;Body;Body	N_Shore	-0.0167159	0.00486452	0.00401259
cg08403375	5	150614320				-0.101521	0.0295451	0.00401391
cg11510871	17	40703470	HSD17B1	TSS1500	N_Shore	-0.0285015	0.00829513	0.00401543
cg26471398	8	141287030	TRAPPC9;TRAPPC9	Body;Body		0.0335923	0.00977878	0.00402107
cg05888799	16	53966671	FTO	Body		-0.014177	0.0041273	0.00402345
cg25970266	15	75074299	CSK;CSK	TSS200;TSS200	N_Shore	-0.00720255	0.00209723	0.0040283
cg22995081	19	49775578				-0.0396877	0.0115567	0.00402959
cg16983954	14	24620062	RNF31;RNF31	Body;Body	S_Shelf	0.0248289	0.00723121	0.00403423
cg01060136	17	7155932	CTDNEP1;CTDNEP1;ELP5;ELP5;ELP5;ELP5;ELP5;ELP5;ELP5	TSS1500;TSS1500;ExonBnd;ExonBnd;ExonBnd;Body;Body;Body;Body	Island	-0.0178905	0.00521049	0.0040344
cg01157771	11	8719166	ST5;ST5;ST5;ST5;ST5;ST5	ExonBnd;ExonBnd;ExonBnd;Body;Body;Body		-0.0396599	0.0115515	0.00403642
cg17395034	2	73827956	ALMS1	Body		0.0322392	0.00939018	0.00403657
cg22164367	7	34115212	BMPER	Body	N_Shelf	0.0313513	0.0091318	0.00403732
cg06300336	17	80898720	TBCD	Body	N_Shore	-0.0441368	0.0128597	0.00404554
cg14632405	9	33102463				-0.0282217	0.00822281	0.00404598
cg05497929	6	3148932	BPHL;BPHL;BPHL;BPHL	Body;Body;Body;Body		-0.0333585	0.00972102	0.00405025
cg02891127	2	176069014				-0.0472041	0.0137565	0.00405178
cg00920283	9	128175225				-0.0268023	0.00781144	0.00405375
cg03309895	14	61440439	TRMT5	3'UTR		-0.0236262	0.00688627	0.00405568
cg08001612	2	233633472	KCNJ13;KCNJ13;KCNJ13;GIGYF2;GIGYF2;GIGYF2;GIGYF2;GIGYF2	Body;Body;Body;Body;Body;Body;Body;Body		0.0281332	0.00820031	0.00405708
cg06650682	1	37980592	MEAF6;MEAF6;MEAF6;MEAF6;MEAF6;MEAF6	TSS200;TSS200;TSS200;TSS200;TSS200;TSS200	S_Shore	-0.0139196	0.00405756	0.00405878
cg17395119	16	8800441	ABAT	5'UTR		0.0430142	0.0125418	0.00406566
cg04007699	14	65569581	MAX;MAX;MAX;MAX;MAX;MAX;MAX;MAX;MAX	TSS200;TSS200;TSS1500;TSS1500;TSS1500;TSS1500;TSS1500;TSS1500;TSS1500	Island	0.0192936	0.00562615	0.00406897
cg15675646	13	111669202			N_Shore	0.047916	0.0139743	0.00407217
cg18685594	6	134211217	TCF21;TCF21	Body;Body	Island	-0.0112319	0.00327613	0.00407611
cg24278615	22	36837152				-0.0845107	0.0246556	0.00408217
cg07613458	7	36291281	EEPD1	Body		-0.0344694	0.0100569	0.00408373
cg08958294	6	146350131	GRM1;GRM1	5'UTR;5'UTR	N_Shore	-0.0175101	0.00511028	0.00409195
cg03132375	7	137150926	DGKI	Body		0.0299866	0.00875305	0.00409676
cg10418570	4	83450141	TMEM150C	5'UTR		-0.0515516	0.0150485	0.00409799
cg16149238	2	23608001	KLHL29	TSS1500	Island	0.00931112	0.00271823	0.00410015
cg23855063	17	68165638	KCNJ2;KCNJ2-AS1	TSS200;TSS200	Island	0.00734434	0.00214409	0.00410052
cg06708789	16	86333959			N_Shelf	0.0861263	0.0251457	0.00410296
cg07605135	2	26413715	HADHA	3'UTR		-0.0425376	0.0124198	0.00410382
cg25869213	14	51142796				-0.0364797	0.0106515	0.00410495
cg25665861	18	47388732	MYO5B	Body		0.043421	0.0126788	0.00410626
cg03799581	4	120984505	MAD2L1	Body	N_Shelf	-0.0508262	0.0148418	0.00410752
cg24566566	8	10819827	XKR6	Body		0.0310627	0.00907102	0.0041087
cg06535624	9	21556239	MIR31HG	Body	N_Shelf	-0.0559399	0.0163361	0.00410924
cg26196971	8	37736389	RAB11FIP1;RAB11FIP1	Body;Body		0.0429053	0.0125305	0.0041112
cg24404909	14	105175111	INF2;INF2	Body;Body		0.0336858	0.00983805	0.00411158
cg10587023	21	41062543				0.0703329	0.020541	0.00411167
cg19706697	10	24746103	KIAA1217;KIAA1217;KIAA1217;KIAA1217;KIAA1217	5'UTR;Body;Body;Body;Body		-0.0712369	0.0208051	0.00411169
cg13131110	14	87332368				0.03567	0.0104182	0.00411345
cg14140717	9	140349944	NELF;NELF;NELF;NELF	Body;Body;Body;Body	Island	0.0128596	0.00375634	0.0041165
cg07004676	1	232613669	SIPA1L2	Body		-0.144092	0.0420939	0.00411925
cg14782859	19	54640213	CNOT3	TSS1500	N_Shore	0.0190124	0.00555515	0.00412423
cg01337813	7	127808512			Island	0.0352673	0.0103048	0.00412493
cg02501463	20	30063609	REM1	5'UTR	S_Shore	0.0178132	0.00520556	0.00412867
cg19140834	7	131217668	PODXL;PODXL	Body;Body		-0.0239058	0.0069863	0.00412974
cg23900228	2	314954			Island	0.0118142	0.00345262	0.00412985
cg26769109	9	2194126				-0.0287907	0.00841511	0.00413393
cg24633393	2	68339216				-0.0397035	0.0116067	0.00413854
cg19427345	4	675827	MFSD7	Body	Island	0.156299	0.0456965	0.00414162
cg00424946	16	69221172	SNTB2	1stExon	Island	-0.0114634	0.00335195	0.00414523
cg07412470	7	128735362				0.0498654	0.0145821	0.0041478
cg00686616	10	117658103	ATRNL1	Body		0.0295002	0.00862692	0.00414833
cg08380661	11	61592206	FADS2;FADS2	Body;Body	N_Shelf	-0.045636	0.0133465	0.00415026
cg14644657	19	47759491	CCDC9	TSS1500	N_Shore	0.0165077	0.00482839	0.00415391
cg00501110	9	19789848			S_Shore	0.0288411	0.00843606	0.0041547
cg12739600	6	111982849	FYN;FYN;FYN	3'UTR;3'UTR;3'UTR		-0.0575017	0.0168196	0.00415513
cg01202997	19	37342758	ZNF790;ZNF345;ZNF345;ZNF345;ZNF345;ZNF345;ZNF345	TSS1500;5'UTR;5'UTR;5'UTR;Body;5'UTR;5'UTR	S_Shore	-0.039474	0.0115465	0.00415546
cg01588826	19	36352459	KIRREL2;KIRREL2;KIRREL2	Body;Body;Body	S_Shore	0.0648832	0.0189801	0.00415725
cg25592252	10	85672880				0.0326938	0.00956402	0.00415776
cg17372245	11	133913342				-0.0324685	0.00949811	0.00415778
cg26878542	5	67560936	PIK3R1	Body		0.0304526	0.00890935	0.00416083
cg07661879	2	242676077	D2HGDH;D2HGDH;D2HGDH	5'UTR;Body;Body	S_Shore	0.0609193	0.0178253	0.00416479
cg25362630	20	42544650	TOX2;TOX2;TOX2	TSS200;Body;TSS200	Island	0.0149008	0.00436031	0.00416636
cg04591830	10	13553797				-0.0254564	0.00744921	0.00416678
cg03367688	21	43465917				0.0513315	0.0150213	0.00416736
cg04165099	4	83360204	ENOPH1	Body		0.0241566	0.00706931	0.00416859
cg27227100	3	51977385	RRP9;PARP3;PARP3	TSS1500;Body;Body	S_Shore	-0.0260013	0.00760927	0.00416899
cg18952796	7	98246633	NPTX2;NPTX2	5'UTR;1stExon	Island	-0.0100524	0.00294226	0.00417318
cg01138930	14	53454462				-0.0275678	0.00807089	0.00418019
cg00966672	21	45329952	AGPAT3	5'UTR		-0.0398329	0.0116625	0.00418211
cg02761061	7	64253339	ZNF138;ZNF138;ZNF138;ZNF138;ZNF138;ZNF138;ZNF138;ZNF138;ZNF138	TSS1500;TSS1500;TSS1500;TSS1500;TSS1500;TSS1500;TSS1500;TSS1500;TSS1500	N_Shore	0.0551366	0.0161434	0.00418265
cg05847670	11	75343605	MAP6;MAP6	Body;Body		-0.0307935	0.00901659	0.00418443
cg12299478	10	111935236				-0.0299174	0.00876027	0.00418506
cg10610482	11	108093212	ATM;NPAT	TSS1500;Body	Island	-0.028958	0.00847991	0.00418699
cg24182758	9	133814401	FIBCD1;FIBCD1;FIBCD1	5'UTR;TSS200;1stExon	Island	-0.025362	0.00742701	0.00418752
cg07236342	7	73133398	STX1A;STX1A	Body;Body	Island	-0.0205327	0.00601285	0.00418776
cg11767711	19	36358783	APLP1;APLP1	TSS1500;TSS1500	N_Shore	-0.0235913	0.00691046	0.00419573
cg22665280	1	1252963	CPSF3L;CPSF3L;CPSF3L;CPSF3L;CPSF3L	Body;Body;Body;Body;Body	N_Shore	0.0515021	0.0150875	0.0041981
cg09067800	11	100709217	ARHGAP42	Body		0.020823	0.00610022	0.00419875
cg24387347	12	56661247	COQ10A;COQ10A	Body;Body	S_Shore	-0.0384989	0.0112798	0.00420207
cg06048910	11	2925473	SLC22A18;SLC22A18;SLC22A18AS	Body;Body;TSS1500	S_Shore	-0.0485323	0.0142206	0.00420435
cg15948871	6	31139620	POU5F1	TSS1500		-0.0640871	0.0187796	0.00420623
cg27121529	7	99102251	ZKSCAN5;ZKSCAN5	TSS200;TSS1500	Island	-0.00622964	0.0018256	0.00420791
cg02543939	10	33492000	NRP1;NRP1;NRP1;NRP1;NRP1;NRP1	Body;Body;Body;Body;Body;Body		0.228037	0.066835	0.00421163
cg21326881	1	21114120	HP1BP3	TSS1500	Island	-0.0218107	0.006393	0.00421413
cg05091204	17	38537058				-0.0486294	0.014256	0.00421828
cg26525061	12	28605449	CCDC91	Body		0.0372526	0.0109212	0.00421914
cg06557491	1	120253576	PHGDH	TSS1500	N_Shore	0.0573274	0.0168074	0.00422097
cg19106029	18	65259476	LOC643542	Body		0.0573349	0.01681	0.00422147
cg03794030	17	34900597	GGNBP2	TSS200	Island	0.0127865	0.003749	0.0042226
cg26245141	6	111137228	CDK19;CDK19;CDK19;CDK19;AMD1	TSS1500;TSS1500;TSS1500;TSS200;5'UTR	S_Shore	0.0257207	0.00754138	0.00422283
cg05919507	7	105294112	ATXN7L1;ATXN7L1	Body;Body		-0.0407631	0.0119524	0.00422412
cg04612287	19	14208432	PRKACA;PRKACA;PRKACA	Body;Body;Body		-0.0226286	0.0066357	0.00422684
cg06458086	6	131162400	EPB41L2;EPB41L2;EPB41L2	3'UTR;3'UTR;3'UTR		0.0294918	0.00864988	0.00423216
cg04129905	1	109642671	SCARNA2	TSS200	Island	-0.0157353	0.00461541	0.00423391
cg18574534	10	102288810	NDUFB8;NDUFB8;NDUFB8	Body;Body;Body	N_Shore	-0.0445093	0.0130553	0.00423397
cg11029346	5	37371192	NUP155;NUP155;NUP155	TSS1500;1stExon;5'UTR	Island	-0.00543079	0.00159297	0.00423444
cg09911302	18	77107633	ATP9B;ATP9B	Body;Body		-0.0156203	0.004582	0.00423594
cg18792904	6	83074812	TPBG;TPBG	Body;Body	Island	-0.0116082	0.00340584	0.00424218
cg11820522	1	100731476	RTCD1;RTCD1	TSS1500;TSS1500	N_Shore	-0.0120468	0.00353457	0.00424259
cg07788369	7	96619068	DLX6AS	Body		0.0264159	0.00775058	0.00424269
cg09592333	2	23850473	KLHL29	Body	N_Shore	-0.019718	0.00578597	0.00424571
cg25708455	10	134664752				0.0365184	0.0107164	0.00424729
cg27629428	17	42384403	RUNDC3A-AS1	Body	N_Shore	0.0543335	0.0159448	0.0042481
cg12218398	2	124039				0.0269214	0.00790044	0.0042483
cg11532477	10	122096751				0.0584793	0.0171641	0.00425267
cg11509953	19	10444431	RAVER1	TSS200	Island	0.017298	0.00507712	0.00425288
cg00317528	6	149464472				0.0652606	0.019159	0.00425946
cg06882901	10	25013879	ARHGAP21	TSS1500	S_Shore	0.0100017	0.00293651	0.00426173
cg15647861	19	50320776	MED25	TSS1500	N_Shore	-0.0177102	0.00519975	0.0042619
cg15814658	17	49198165	SPAG9;SPAG9;SPAG9;SPAG9;SPAG9;SPAG9	1stExon;1stExon;1stExon;5'UTR;5'UTR;5'UTR	Island	0.00722291	0.00212068	0.00426225
cg24378503	9	2616757	VLDLR-AS1	Body		-0.0229924	0.00675215	0.00426852
cg12733800	2	201717548				0.0255443	0.00750164	0.00426881
cg23186823	13	81716293				-0.0540891	0.0158851	0.0042701
cg17727492	2	190525875	ASNSD1	TSS1500	N_Shore	0.0234158	0.00687706	0.00427098
cg21630044	7	92462936	CDK6;CDK6	5'UTR;5'UTR	Island	-0.0263473	0.00773931	0.00427578
cg08799191	17	80376884	C17orf101;C17orf101;HEXDC	TSS1500;TSS1500;5'UTR	S_Shore	-0.0143517	0.00421595	0.00427749
cg06330218	15	70172996				-0.0329084	0.00966811	0.00428035
cg01383546	16	69364541	COG8;PDF	3'UTR;TSS200	Island	-0.00499888	0.00146866	0.00428135
cg04284063	5	126117999	LMNB1	Body	S_Shelf	0.0319119	0.00937588	0.00428196
cg22855255	17	50237267	CA10;CA10;CA10	TSS1500;5'UTR;TSS200	S_Shore	0.043722	0.0128465	0.00428367
cg03272731	20	5095989	PCNA;PCNA	Body;Body	S_Shore	0.0405738	0.0119218	0.00428448
cg07600990	3	99580033	FILIP1L;FILIP1L;FILIP1L;MIR548G;CMSS1;FILIP1L;FILIP1L	5'UTR;5'UTR;5'UTR;Body;Body;Body;Body		0.0589879	0.0173329	0.00428523
cg06751802	11	76777529	CAPN5	TSS1500	N_Shore	0.0171742	0.00504648	0.00428544
cg09465786	10	54074743	DKK1	Body	Island	0.00601579	0.00176816	0.0042933
cg03173962	2	73090349			S_Shore	0.0515321	0.0151492	0.00429892
cg19683872	8	131504984				-0.0366757	0.0107825	0.00430075
cg23087577	22	36633296	APOL2;APOL2	5'UTR;5'UTR		-0.0469894	0.0138148	0.00430105
cg19673115	10	3105482			N_Shelf	0.033903	0.0099684	0.0043039
cg16191750	17	42463157	ITGA2B	Body	Island	-0.0109526	0.00322041	0.00430428
cg00684757	18	77711999	PQLC1;PQLC1;PQLC1	TSS1500;TSS1500;TSS1500	Island	0.00828356	0.00243564	0.00430453
cg08782920	11	31835884	PAX6;PAX6	5'UTR;5'UTR	Island	-0.0396013	0.0116463	0.00431009
cg25142416	8	86290219	CA1;CA1;CA1;CA1	5'UTR;5'UTR;5'UTR;5'UTR		0.053026	0.0155944	0.00431015
cg11818635	16	2128070	TSC2;TSC2;TSC2	Body;Body;Body	N_Shore	0.0333109	0.00979735	0.00431299
cg03786418	2	242681827	D2HGDH	Body		0.0452017	0.0132951	0.00431391
cg12936152	22	39134925	SUN2;SUN2;SUN2	Body;Body;Body		-0.021952	0.00645683	0.00431452
cg10615811	11	86619012			S_Shore	0.0323232	0.0095074	0.00431471
cg11301372	2	162507146	SLC4A10;SLC4A10;SLC4A10	5'UTR;Body;Body		-0.0315649	0.00928504	0.00431684
cg23598157	2	242783726			N_Shelf	0.0180159	0.00529998	0.0043195
cg02630553	15	60296809	FOXB1;FOXB1	5'UTR;1stExon	Island	-0.0085787	0.00252388	0.00432141
cg03947814	11	2890419	KCNQ1DN	TSS1500	Island	0.081352	0.0239371	0.00432512
cg01152729	11	47593274	PTPMT1;PTPMT1	3'UTR;3'UTR		0.0461803	0.0135888	0.00432651
cg01251867	15	77349474	TSPAN3;TSPAN3;TSPAN3	Body;Body;Body		-0.0325434	0.00957689	0.00432909
cg11099027	22	44699886	KIAA1644	5'UTR		-0.0303746	0.00894176	0.00433924
cg25663874	5	137595632	GFRA3	Body	S_Shelf	0.0375237	0.0110486	0.00434524
cg04752023	1	45108655	RNF220	Body		0.0148885	0.00438402	0.00434659
cg05784386	16	83945881	MLYCD	Body		0.0376823	0.0110969	0.00434956
cg01944663	14	74390335	ZNF410;ZNF410;ZNF410;ZNF410;ZNF410;ZNF410	Body;Body;Body;Body;Body;Body		0.0487118	0.0143464	0.00435258
cg11390445	4	17812462	NCAPG;DCAF16	TSS200;TSS200	Island	0.00895744	0.00263818	0.00435337
cg20403498	10	124895693	HMX3	1stExon	Island	0.0134572	0.00396353	0.00435373
cg14939546	10	97898279	ZNF518A;ZNF518A;ZNF518A;ZNF518A	5'UTR;5'UTR;5'UTR;5'UTR		0.0345859	0.0101874	0.00435615
cg08050547	15	43408825				-0.0334113	0.0098421	0.00435833
cg16856453	20	43726431	KCNS1	Body	Island	0.0538898	0.0158757	0.00436048
cg04735755	22	43032909	CYB5R3;CYB5R3;CYB5R3;CYB5R3;CYB5R3	Body;Body;5'UTR;5'UTR;5'UTR		-0.0219925	0.0064789	0.00436048
cg12478809	15	75230753	COX5A	TSS1500	S_Shore	-0.0182848	0.00538669	0.00436081
cg12525393	8	18938688				-0.0701936	0.02068	0.00436233
cg09043926	2	203044720	KIAA2012	Body		0.0244049	0.0071902	0.004363
cg14291442	10	80123616				-0.0308596	0.00909218	0.00436395
cg14519036	10	93558457	TNKS2	1stExon	Island	-0.0169885	0.00500544	0.00436452
cg22876918	17	4458867	MYBBP1A;MYBBP1A	TSS200;TSS200	Island	-0.012403	0.00365441	0.00436488
cg09787311	17	80329175			Island	0.0586592	0.0172851	0.00436799
cg10650571	22	17618272				-0.0177655	0.00523555	0.00437118
cg02543989	20	33866064	MMP24-AS1;MMP24-AS1	TSS200;TSS200	Island	-0.0288094	0.00849052	0.00437231
cg06139341	12	126675719			Island	0.0246803	0.00727448	0.00437577
cg13701100	13	51957968	INTS6;INTS6;INTS6	Body;Body;Body		0.0500342	0.0147487	0.00437821
cg27240775	7	156793224			Island	-0.0128782	0.00379654	0.00438142
cg00278792	11	27434993	LGR4	Body		-0.0161713	0.00476832	0.00438722
cg03833789	22	31160459	OSBP2;OSBP2;OSBP2;OSBP2	Body;Body;Body;5'UTR		-0.0638472	0.0188264	0.00438757
cg08587313	8	130215373				0.0375738	0.0110795	0.00438833
cg25011809	5	132070490	KIF3A	Body	N_Shelf	0.0635096	0.0187311	0.00439441
cg16741876	3	178408621	KCNMB2;KCNMB2;KCNMB2-AS1;KCNMB2-AS1;KCNMB2	5'UTR;5'UTR;Body;Body;5'UTR		0.0619463	0.0182707	0.00439534
cg08455031	6	37620105	MDGA1	Body	S_Shore	-0.0196035	0.00578244	0.00439802
cg21901604	3	4344548	SETMAR;SETMAR	TSS1500;TSS1500	N_Shore	-0.0423424	0.0124897	0.00439802
cg07222623	16	75018590	WDR59	Body	Island	-0.0116351	0.00343203	0.00439827
cg17637342	6	18023012				-0.0575601	0.0169788	0.00439852
cg19556217	16	58754977	GOT2;GOT2	Body;Body		0.0250098	0.00737771	0.00440025
cg04123776	1	170630602			Island	0.0086809	0.002561	0.00440257
cg08067438	13	80054987	NDFIP2;NDFIP2;NDFIP2-AS1	TSS1500;TSS1500;Body	N_Shore	0.050479	0.0148925	0.00440339
cg16788982	20	33733327	EDEM2;EDEM2;EDEM2	Body;Body;Body	N_Shore	-0.055577	0.0163977	0.00440552
cg14809340	15	56245172	NEDD4	Body		-0.0193292	0.00570443	0.00441311
cg26380562	10	82410039				0.0430998	0.0127206	0.0044155
cg04208666	6	19734707				0.0156949	0.00463322	0.00442176
cg18422603	3	156878604	CCNL1	TSS200	S_Shore	-0.0219093	0.00646796	0.00442274
cg02434125	2	227449389				0.0173351	0.0051178	0.00442396
cg17988994	5	6625980	NSUN2;NSUN2;NSUN2	Body;Body;Body		0.0226039	0.00667342	0.00442449
cg13346872	10	29395076				-0.0350325	0.0103447	0.00443003
cg10047326	11	10336211	CAND1.11	Body		0.041526	0.0122639	0.00443435
cg20734219	5	146453021	PPP2R2B;PPP2R2B	5'UTR;5'UTR		0.0296158	0.00874762	0.00443842
cg26584152	19	51308230	C19orf48;C19orf48;C19orf48;C19orf48;C19orf48;C19orf48;C19orf48;C19orf48;C19orf48;C19orf48	TSS1500;TSS200;TSS200;TSS200;TSS200;TSS200;TSS200;TSS200;TSS200;TSS200	Island	0.00911631	0.00269288	0.00444047
cg08080338	21	33293614	HUNK	Body		-0.0361527	0.0106795	0.00444147
cg10606685	2	20702549				0.0602148	0.0177877	0.00444173
cg27572855	1	25598939	RHD;RHD	TSS200;TSS200		-0.0495561	0.01464	0.00444365
cg07185551	7	31592111	CCDC129;CCDC129;CCDC129;CCDC129	TSS1500;Body;Body;Body		0.0378529	0.0111847	0.00444932
cg02754399	3	124303564	KALRN;KALRN;KALRN	5'UTR;1stExon;Body	Island	-0.0146284	0.00432242	0.00444974
cg14848620	1	207626535	CR2;CR2	TSS1500;TSS1500	N_Shore	-0.0508249	0.0150184	0.00445073
cg09571353	3	23935663	NKIRAS1	Body		0.0257215	0.00760112	0.0044532
cg13792460	13	31735875	HSPH1;HSPH1	5'UTR;1stExon	Island	0.0129352	0.00382262	0.00445369
cg17208368	8	196561	ZNF596;ZNF596;ZNF596	3'UTR;3'UTR;3'UTR		0.0852119	0.0251858	0.00445828
cg13364624	13	111250761				-0.0298835	0.00883421	0.00446386
cg23793110	19	50009830				0.0595835	0.0176142	0.00446386
cg13563094	17	79077330	BAIAP2;BAIAP2;BAIAP2;BAIAP2	Body;Body;Body;Body	Island	-0.0376981	0.0111447	0.00446484
cg24873332	7	149471835	SSPO	TSS1500	S_Shore	-0.0482902	0.0142771	0.004467
cg17695781	14	102797878	ZNF839;ZNF839;ZNF839	Body;Body;Body		0.0122593	0.00362461	0.00446805
cg13059411	1	112533221	KCND3;KCND3	TSS1500;TSS1500	Island	0.00933656	0.00276055	0.00446886
cg24884543	18	77139072			Island	0.0323272	0.00955919	0.00447201
cg23176873	5	131540307	P4HA2;P4HA2;P4HA2;P4HA2;P4HA2	Body;Body;Body;Body;Body		-0.0177675	0.00525389	0.00447215
cg02085701	8	60032794	TOX	TSS1500	S_Shore	0.0451553	0.0133528	0.0044727
cg00009053	11	61283865	SYT7	3'UTR	Island	0.047817	0.0141401	0.00447309
cg16979070	6	150463417	PPP1R14C	TSS1500	N_Shore	0.0180141	0.00532725	0.00447454
cg15297936	11	59323905				-0.0241725	0.00714897	0.00447679
cg23130849	12	75116380				-0.0594832	0.0175929	0.0044782
cg04916107	7	94537805	PPP1R9A;PPP1R9A;PPP1R9A;PPP1R9A;PPP1R9A	TSS1500;5'UTR;TSS1500;TSS1500;5'UTR	S_Shore	-0.0282961	0.00836986	0.00448159
cg03594290	20	18964793				-0.0443573	0.0131208	0.00448177
cg15077919	6	111195987	AMD1;AMD1;AMD1;AMD1	5'UTR;1stExon;1stExon;5'UTR	Island	0.0232534	0.00687843	0.00448235
cg26535398	9	135391348	C9orf171;C9orf171	Body;Body		-0.0173367	0.00512829	0.00448269
cg19472611	3	48885488	PRKAR2A	TSS1500	S_Shore	-0.0174298	0.00515615	0.00448451
cg14206882	1	209602955	LOC642587	Body		0.0654773	0.019374	0.00449108
cg22247282	11	67797886	NDUFS8	TSS1500	Island	-0.0183372	0.0054261	0.00449284
cg03106251	17	80393598	HEXDC	Body	Island	0.0483205	0.0143016	0.00449967
cg11362404	4	91231027	CCSER1;CCSER1	Body;Body		0.0426531	0.0126244	0.00450013
cg04426842	10	105362550	SH3PXD2A	Body	Island	-0.0327784	0.00970193	0.004501
cg09479512	19	17615541	SLC27A1	3'UTR	S_Shelf	0.0291634	0.00863222	0.00450196
cg03751421	7	11355964				0.0216624	0.00641246	0.00450426
cg25936889	19	52073990	ZNF175	TSS1500	N_Shore	0.0815469	0.0241488	0.00451611
cg22202381	13	102103051			N_Shelf	-0.0691714	0.0204845	0.00451692
cg08118602	7	20905085				-0.0554635	0.0164268	0.00452009
cg23082424	1	8944998				-0.0586443	0.0173694	0.0045211
cg22160070	18	60626187	PHLPP1	Body		0.03143	0.00930913	0.00452153
cg07095569	9	34049059	UBAP2	TSS200	Island	0.031737	0.00940113	0.00452499
cg14912728	17	15164634	PMP22;PMP22;PMP22	5'UTR;TSS1500;5'UTR	Island	-0.0124903	0.00369989	0.00452502
cg11174647	10	15290143	FAM171A1	Body		-0.0314471	0.00931594	0.00452717
cg04983424	6	64308512				0.0216137	0.00640305	0.00452795
cg25496071	19	46390155	IRF2BP1	TSS1500	Island	-0.0115532	0.00342292	0.00453056
cg07343787	9	101976027				-0.0407258	0.0120661	0.00453077
cg01427435	4	110355680	SEC24B;SEC24B	Body;Body	S_Shore	-0.0124727	0.00369567	0.00453332
cg26450801	2	1105626	SNTG2	Body		-0.0108497	0.00321539	0.00453903
cg21039974	10	75158012	ANXA7;ANXA7	Body;Body		-0.0129067	0.00382526	0.00454123
cg27396578	6	30306767	TRIM39;TRIM39	Body;Body		0.0274337	0.00813079	0.00454131
cg23225147	11	2907754	CDKN1C;CDKN1C;CDKN1C	TSS1500;TSS1500;TSS1500	S_Shore	0.0342455	0.0101497	0.00454145
cg21454386	13	114292018	TFDP1;TFDP1	Body;Body	N_Shore	-0.00635819	0.00188458	0.00454362
cg02533585	1	95426090	LOC729970	Body		-0.0254878	0.00755486	0.00454459
cg14056110	17	50236465	CA10;CA10;CA10	TSS1500;5'UTR;5'UTR	Island	-0.0279912	0.00829767	0.00454745
cg26544774	17	2305938			S_Shore	0.0483364	0.0143293	0.00454856
cg25096299	1	207134300	FCAMR;FCAMR;FCAMR	Body;Body;Body		0.0227553	0.00674584	0.0045488
cg07073755	12	94492421			N_Shelf	-0.102866	0.030497	0.00455091
cg05399646	6	150363311			S_Shelf	-0.0375637	0.0111373	0.00455268
cg15876468	1	206858092	MAPKAPK2;MAPKAPK2	TSS1500;TSS1500	Island	0.0144399	0.00428185	0.00455682
cg27244082	6	31591556	BAT2	Body	S_Shelf	-0.0199037	0.00590257	0.00455952
cg04082325	5	132901293	FSTL4	Body		0.0249725	0.007406	0.00456061
[truncated: 23,542 more rows]

## Sheet: Supplementary Table 3
Supplementary Table 3: Nominally significant (p < 0.05) differentially methylated CpG sites with same direction of change in cord blood and cord arterial tissue of newborns conceived through embryo transfer at the cleavage or blastocyst stage. TSS - Transcription start site; UTR- Untranslated Region;
					Cord blood			Cord Artery
CpG	Chr	Locus	Gene Name	Location	Beta	SE	P value	Beta	SE	P value
cg00022966	19	45656349	NKPD1	Gene Body	0.0385631	0.00330696	8.14636e-05	0.0353383	0.0146853	0.0304939
cg00161968	1	201366493	LAD1	Gene Body	-0.0187967	0.00166827	9.62182e-05	-0.0349286	0.0159748	0.0462567
cg00204949	2	74375507	BOLA3	TSS1500	-0.0408808	0.00383121	0.00012513	-0.00798762	0.00301887	0.0191823
cg00221747	8	48272891	KIAA0146	Gene Body	0.030617	0.00291553	0.000135139	0.0232347	0.0107156	0.0478558
cg00238910	7	21395781			-0.0413301	0.00432943	0.00021349	-0.0535867	0.0200073	0.0180031
cg00252027	15	90377257	AP3S2	3'UTR;Gene Body	0.0294623	0.0031943	0.000251565	0.0144433	0.00582416	0.0264743
cg00354771	19	29704310	UQCRFS1	TSS200	-0.0379767	0.0043006	0.000309366	-0.0268262	0.0112104	0.0312866
cg00399596	6	15247815	JARID2	TSS1500;Gene Body	0.0118148	0.00141796	0.000407094	0.0160602	0.00691165	0.0357105
cg00412534	20	34135216	ERGIC3	Gene Body	0.0267957	0.00322233	0.000410947	0.0292454	0.00753582	0.00166329
cg00418044	12	54068942	ATP5G2	Gene Body	-0.069666	0.00845401	0.000428866	-0.0782672	0.0253444	0.00801897
cg00454042	12	49731189	C1QL4	TSS1500	0.0105167	0.0013137	0.000491354	0.0122538	0.00374153	0.00552973
cg00471141	21	32930054	TIAM1	5'UTR	-0.0165176	0.00206617	0.00049456	-0.0108864	0.00362198	0.00944504
cg00481382	10	5661567			-0.024187	0.00307311	0.000532054	-0.0524871	0.0233903	0.0415234
cg00503554	2	241860995			-0.0145049	0.00190491	0.000620911	-0.0839015	0.0335925	0.0255837
cg00524694	12	114841792	TBX5	5'UTR;TSS200	0.0148779	0.00199282	0.000680569	0.0760821	0.0352852	0.0489477
cg00552235	1	240694053	GREM2;MIR1273E	5'UTR;Gene Body	0.0570532	0.00783413	0.000763653	0.0298596	0.0127972	0.0350616
cg00595197	7	117472478	CTTNBP2	Gene Body	0.0386077	0.00538985	0.00082443	0.0125657	0.00499984	0.0248238
cg00847388	17	77458514	RBFOX3	5'UTR	-0.043689	0.00611854	0.000836549	-0.0282128	0.0102118	0.0152576
cg00861727	2	215674010	BARD1	Gene Body	0.0192171	0.00275258	0.000927994	0.0131382	0.00603179	0.0469821
cg00928226	4	122730740	EXOSC9	Gene Body	0.0576052	0.00825178	0.000928315	0.0447256	0.0126167	0.00323311
cg00957237	1	47896686			-0.0391311	0.0059285	0.00119987	-0.0215591	0.00848374	0.0235143
cg00979582	7	622212	PRKAR1B	Gene Body	-0.0234649	0.00356884	0.00122128	-0.0269335	0.00862206	0.00747089
cg01003399	6	27655170			0.0129594	0.00197315	0.00122726	0.0280222	0.0114445	0.0281238
cg01019444	8	144331278	ZFP41	5'UTR	-0.0284918	0.0043681	0.00126641	-0.0181329	0.00753091	0.0304115
cg01024444	3	119187686	KTELC1	TSS200	0.0250698	0.00384781	0.00127295	0.0104307	0.00407983	0.022821
cg01025398	13	44770082			-0.0398687	0.00614393	0.00129648	-0.0190664	0.00690281	0.0152767
cg01130406	14	70690454			0.520238	0.0807246	0.00133765	0.244956	0.0827814	0.0103583
cg01142576	14	77328320	LRRC74A	Gene Body	-0.0189559	0.00296059	0.00137776	-0.0225121	0.0104567	0.0492506
cg01173563	16	57438715	CCL17	1stExon;5'UTR	-0.0212544	0.0034394	0.00161713	-0.042626	0.0171171	0.0259501
cg01182873	14	70690287			0.623439	0.101988	0.00169815	0.339402	0.118272	0.0123606
cg01252196	10	133941077	JAKMIP3	Gene Body	0.0297049	0.00486949	0.00171403	0.0544141	0.0134224	0.00118398
cg01267274	1	6303492	HES3	TSS1500	-0.0528299	0.00875941	0.00180374	-0.0352031	0.0147565	0.0317319
cg01295264	1	3704460	LRRC47	Gene Body	0.0527561	0.00875898	0.00181467	0.0136363	0.0046272	0.0106088
cg01309141	6	43511144	XPO5	Gene Body	0.0306593	0.00510137	0.00183242	0.0339468	0.0114768	0.0103833
cg01337813	6	32037426	TNXB	Gene Body	-0.0291671	0.0049005	0.00191384	-0.0352585	0.0108258	0.00573354
cg01382864	6	53659379	LRRC1	TSS1500	0.0159021	0.00268148	0.00194507	0.0178306	0.0071733	0.0261802
cg01383546	8	82643667	CHMP4C	TSS1500	-0.0762547	0.0130114	0.00205039	-0.0360668	0.0130258	0.0150758
cg01441308	3	158918327	IQCJ;IQCJ-SCHIP1	Gene Body	-0.0534193	0.00913168	0.00206717	-0.07032	0.0293061	0.0308984
cg01492246	14	70690296			0.637939	0.109282	0.00208668	0.327254	0.0937753	0.00360782
cg01527666	1	236516609			-0.0689503	0.0118351	0.0021053	-0.0666208	0.0273805	0.0289672
cg01552187	1	27217013	GPN2;GPATCH3	TSS200;3'UTR	-0.0115081	0.00197942	0.00212479	-0.0112696	0.00488235	0.0367715
cg01562648	1	116515695			0.0499733	0.00861519	0.00214644	0.0412187	0.0177801	0.0360785
cg01599492	3	119821901			-0.0153366	0.00264445	0.00214816	-0.0175477	0.00710462	0.0269895
cg01733007	16	21659506	IGSF6;METTL9	Gene Body	0.0281163	0.00490436	0.00226119	0.0215326	0.00794879	0.0169578
cg01763090	16	70514920	COG4	Gene Body	-0.0210135	0.00367661	0.00229197	-0.0234882	0.00854051	0.0156386
cg01763239	6	30670542	MDC1	ExonBnd;Gene Body	0.0242059	0.00428072	0.00240301	0.0190843	0.00661301	0.0119716
cg01886004	10	14996927	DCLRE1C	TSS1500	-0.0785073	0.0140924	0.00256645	-0.0558044	0.0242708	0.0374042
cg01940964	6	143037009			0.0271033	0.00487898	0.00259867	0.0535083	0.0196796	0.0166269
cg01980311	2	113735404	IL1F9	TSS1500	0.0567625	0.0102366	0.00261948	0.0249411	0.00965585	0.0216825
cg02025680	11	34795288			-0.0321518	0.00584069	0.00270473	-0.0739074	0.0342651	0.0488818
cg02046352	11	124496361	TBRG1	Gene Body	0.0138751	0.00254026	0.00279872	0.0296119	0.0119297	0.0263572
cg02051239	22	27430606			0.0424602	0.00779561	0.00283355	0.0272971	0.0117296	0.0354704
cg02054672	1	63249836	ATG4C	1stExon;5'UTR	-0.0443037	0.00820477	0.00294286	-0.0354545	0.00990703	0.00302347
cg02064568	8	145727318	PPP1R16A	3'UTR	-0.0337756	0.00628922	0.00301377	-0.0545853	0.0199473	0.0160657
cg02068183	14	67511132	GPHN	Gene Body	-0.0363954	0.00689213	0.003243	-0.0233936	0.00760452	0.00821019
cg02079273	14	70690349			0.539211	0.102613	0.00331312	0.194881	0.071992	0.0170225
cg02156801	11	76750565	B3GNT6	5'UTR	0.1457	0.0278501	0.00337733	0.100625	0.0345824	0.0114205
cg02162900	10	105361785	SH3PXD2A	Gene Body	-0.0214385	0.00409872	0.00338023	-0.0131695	0.00578183	0.038959
cg02187666	20	56561997			-0.0264258	0.00506675	0.00342253	-0.0258275	0.00917742	0.013788
cg02263051	6	121618081	C6orf170	Gene Body	0.163938	0.0317726	0.00358557	0.100029	0.0319948	0.00743198
cg02269440	19	39665889	PAK4	Gene Body	0.0272621	0.00529657	0.00362363	0.0128253	0.00542979	0.0331929
cg02295574	1	5540135			0.0496605	0.00969868	0.00370606	0.0488912	0.0174146	0.0139729
cg02311463	6	43230937	TTBK1	Gene Body	-0.021895	0.00431789	0.00386461	-0.0102651	0.00431226	0.0320453
cg02328440	10	112064529	SMNDC1	5'UTR;1stExon	0.0122134	0.00242121	0.00395232	0.013493	0.00489024	0.0153656
cg02348548	4	186734622	SORBS2	5'UTR;TSS1500	-0.0195408	0.00387793	0.00397037	-0.0147359	0.0059001	0.0255868
cg02389942	5	102898478	NUDT12	5'UTR;1stExon	-0.206278	0.0411974	0.00407999	-0.0767347	0.0344143	0.0426512
cg02407002	5	140745892	PCDHGA4;PCDHGA2;PCDHGA5;PCDHGB2;PCDHGA1;PCDHGB1;PCDHGA3;PCDHGA5	Gene Body;1stExon	0.0882941	0.0177766	0.0042231	0.06717	0.0228963	0.0108924
cg02429398	6	161238481			-0.0377073	0.00765631	0.00437853	-0.0353532	0.0155597	0.039376
cg02454053	15	94408216	LOC101927153	Gene Body	0.0237996	0.00485422	0.00446332	0.0297459	0.0130993	0.0394733
cg02565062	8	67026880			0.0295085	0.00603499	0.00451522	0.00996621	0.0033547	0.01012
cg02580763	17	1308616			-0.0137592	0.00281726	0.00453757	-0.0246647	0.0109399	0.0407024
cg02582969	2	27593343	EIF2B4;SNX17	TSS200;TSS1500	0.0226238	0.00464168	0.00457662	0.0163507	0.00497763	0.00542339
cg02604861	3	172725150	SPATA16	Gene Body	-0.0790885	0.0162484	0.004603	-0.0550547	0.0170149	0.00598082
cg02715140	2	213781204			0.012177	0.00251187	0.004683	0.0199415	0.00673996	0.0103659
cg02736420	3	54180925	CACNA2D3	Gene Body	0.059019	0.0122116	0.00474377	0.0586831	0.00965578	2.84989e-05
cg02780570	10	118899024	VAX1	TSS1500	-0.0278037	0.00575888	0.00476496	-0.0266778	0.0121931	0.0461302
cg02975986	18	60713918			0.0209542	0.00435854	0.00485099	0.0123452	0.00571696	0.0486571
cg02989831	14	64317161			-0.0151164	0.0031581	0.004942	-0.0160519	0.00662391	0.0295183
cg02994773	18	11821957	GNAL	Gene Body	-0.0211181	0.00441457	0.00495423	-0.0171639	0.00644032	0.018477
cg03036024	4	26321238	RBPJ	TSS200;TSS1500	-0.00484551	0.00101537	0.00500513	-0.0064901	0.00299569	0.0480183
cg03221988	14	71284925			0.0432765	0.0090699	0.00500841	0.0641556	0.0281246	0.03871
cg03222009	13	47479682			0.0803575	0.0168424	0.00500973	0.0528664	0.0239968	0.0448418
cg03224746	17	80637557	RAB40B	Gene Body	-0.022616	0.00476855	0.00513758	-0.0246355	0.0110383	0.0424836
cg03361085	7	34136112	BMPER	Gene Body	-0.0610444	0.0129726	0.0053103	-0.102231	0.0469534	0.0470583
cg03393105	3	130235479			0.0648434	0.0137933	0.0053319	0.0841035	0.0313404	0.0178215
cg03395123	7	92463767	CDK6	5'UTR;TSS1500	-0.0242147	0.00520078	0.00555214	-0.0162523	0.00658795	0.0271425
cg03440850	20	51629342	TSHZ2	Gene Body	0.0229219	0.00493365	0.00560209	0.0203068	0.00941355	0.0488582
cg03446973	14	100815272	WARS	Gene Body	0.0376952	0.00813419	0.00566242	0.0195966	0.00868756	0.0406146
cg03479557	20	20371720	RALGAPA2	3'UTR	-0.0113702	0.00248401	0.00596193	-0.0183126	0.00812284	0.0407101
cg03512414	6	52225658	PAQR8	TSS1500	-0.0562982	0.01233	0.006024	-0.12059	0.0491783	0.0279311
cg03522824	13	70681278	KLHL1;ATXN8OS	Gene Body;TSS200	-0.0835968	0.0183193	0.0060386	-0.0389604	0.0155602	0.0252779
cg03530754	4	110834590	EGF	1stExon	-0.0246929	0.00542753	0.00611492	-0.0269194	0.0104527	0.0220073
cg03551367	1	62902208	USP1	5'UTR;1stExon;TSS200	0.0200766	0.00441799	0.00614459	0.0143658	0.00529886	0.0168848
cg03552242	16	1217211	CACNA1H	Gene Body	-0.0288047	0.00634372	0.00616496	-0.0285381	0.00725075	0.00149262
cg03579138	17	7257885	KCTD11;TMEM95	3'UTR;TSS1500;1stExon	-0.0456291	0.0101094	0.0063204	-0.131869	0.0403855	0.00563882
cg03589715	16	87714357	JPH3	Gene Body	0.0238615	0.00529827	0.00637813	0.030524	0.00963439	0.00683917
cg03636759	8	133459455	KCNQ3	1stExon;Gene Body	0.0396432	0.00880662	0.00639059	0.0532399	0.0149475	0.00312689
cg03712965	3	62174806	PTPRG	Gene Body	0.0225818	0.00508881	0.00678036	0.0133598	0.00346656	0.00175402
cg03732007	7	139044624	LUC7L2	TSS200	-0.0102016	0.00230358	0.00683712	-0.00970689	0.00377242	0.0221028
cg03797440	20	58427971			0.0322675	0.00731058	0.00693193	0.0484002	0.0134365	0.00288613
cg03799581	1	118471938	WDR3;GDAP2	TSS1500;5'UTR	0.00850304	0.00193635	0.00707949	0.0043159	0.0018906	0.038586
cg03803541	20	57599119	TUBB1	Gene Body	0.017232	0.00392942	0.00711856	0.0140962	0.00496494	0.0131278
cg03810326	7	134232463			0.0484279	0.0110786	0.00721328	0.0320818	0.0138016	0.035653
cg03816803	9	35072828	VCP	TSS200	-0.022763	0.00521965	0.00728322	-0.0236569	0.00854427	0.0150792
cg03829771	5	176784156	RGS14	TSS1500	-0.0412888	0.00949884	0.00738197	-0.0246425	0.0111453	0.0441779
cg03887092	17	7532399	SHBG;SAT2	TSS1500;Gene Body	-0.100097	0.0230671	0.00743314	-0.129709	0.0404588	0.00634484
cg03895695	16	69364541	COG8;PDF	3'UTR;TSS200	-0.00703441	0.00162443	0.00749656	-0.00499888	0.00146866	0.00428135
cg03957249	4	113739249	ANK2	5'UTR;1stExon	0.0250604	0.00582733	0.00771179	0.0252483	0.00955417	0.0193042
cg03982987	1	205224814	TMCC2	TSS1500;Gene Body	-0.0224837	0.00523457	0.00775048	-0.0156426	0.0072372	0.0484739
cg03986588	19	45742253			0.0151824	0.00353617	0.00776341	0.0222314	0.00826739	0.0176307
cg03991106	3	68982034	FAM19A4	TSS1500	-0.0304245	0.0071748	0.00816591	-0.0371967	0.0131495	0.0133993
cg04088904	2	220174251	PTPRN	TSS200	0.0352474	0.00833362	0.00825192	0.0142957	0.00484182	0.0104931
cg04195454	3	42265641	TRAK1	3'UTR	0.147601	0.0350582	0.00840686	0.0919308	0.0357102	0.02205
cg04217140	6	56804290	DST	Gene Body	-0.0262367	0.00624615	0.00848577	-0.0271945	0.00944684	0.0121425
cg04320044	1	886441	NOC2L	Gene Body	0.0271202	0.00648088	0.00861611	0.0223102	0.00897883	0.0262275
cg04333136	2	31470490	EHD3	Gene Body	0.0610738	0.0146164	0.0086681	0.0457883	0.0202915	0.0405514
cg04337362	11	129698366	TMEM45B	5'UTR	0.0248869	0.00595623	0.00866919	0.119758	0.0439434	0.0164229
cg04385058	1	65825958	DNAJC6	5'UTR;Gene Body	-0.0427689	0.0102602	0.00875235	-0.0387613	0.0157125	0.0271455
cg04512931	19	51223831			-0.0363969	0.008741	0.00879061	-0.0251545	0.0115707	0.0473501
cg04530844	17	2593491	CLUH	3'UTR	0.0242238	0.00583388	0.00889055	0.0280459	0.0112229	0.0255166
cg04550070	8	42356731	SLC20A2	5'UTR	0.0476263	0.0115326	0.00908762	0.0590758	0.0229162	0.0218986
cg04566296	15	91715620	SV2B	5'UTR	-0.0191862	0.00464735	0.00909907	-0.019364	0.00807051	0.030907
cg04582164	17	48545571	ACSF2;CHAD	TSS200;Gene Body;1stExon	-0.059402	0.0145237	0.0094467	-0.0502717	0.0211274	0.0321068
cg04588710	1	207975500	MIR29C	TSS1500	-0.0195926	0.00481453	0.00963893	-0.0163636	0.0059322	0.0153879
cg04607334	1	226448825	LIN9	Gene Body	-0.0338122	0.00834949	0.00982909	-0.039179	0.01568	0.0255323
cg04642813	5	16616510	FAM134B	Gene Body	0.0214519	0.00529815	0.00983559	0.0300366	0.0104356	0.0121523
cg04653029	7	81238309			-0.0554657	0.0137071	0.00985929	-0.0430452	0.0190225	0.0400697
cg04656222	6	24720531	C6orf62	TSS1500	0.0135186	0.00335324	0.0100063	0.0122649	0.00456287	0.0176676
cg04662983	19	1473179	APC2	3'UTR	-0.0445254	0.0110919	0.0101788	-0.0289297	0.0119781	0.0299814
cg04677489	3	43810844			0.101643	0.0253973	0.0103017	0.0531927	0.0229803	0.036322
cg04721444	11	1324625	TOLLIP	Gene Body	0.0176352	0.00441468	0.0103783	0.0171606	0.0074463	0.037027
cg04732087	6	33400477	SYNGAP1	Gene Body	0.0305684	0.00766956	0.0104714	0.12243	0.0525911	0.0354184
cg04802694	17	55038696	COIL	TSS1500	0.0631308	0.0158472	0.0104918	0.046247	0.0180355	0.0224883
cg04875508	1	221055545	HLX	Gene Body	-0.0168401	0.00423553	0.0105738	-0.0312987	0.0140024	0.0422111
cg04910591	8	82541940			-0.0400462	0.010075	0.0105855	-0.0321451	0.0104961	0.0084366
cg04921704	20	26189240	MIR663	TSS1500	0.0232337	0.00584766	0.0106026	0.0109204	0.00406405	0.0176986
cg05106857	1	157660319	FCRL3	Gene Body	0.0222959	0.00561904	0.0106583	0.0274305	0.00836978	0.00550509
cg05126171	8	48815213	PRKDC	Gene Body	0.027371	0.00690023	0.0106715	0.0352221	0.00871376	0.00121179
cg05203855	17	43394456	MAP3K14	TSS200	0.0265555	0.0066997	0.0107034	0.0169068	0.00565206	0.00971829
cg05208605	14	91836354	CCDC88C	Gene Body	-0.0480478	0.012161	0.0108401	-0.0500865	0.022476	0.0427544
cg05215056	9	140218049	EXD3	Gene Body	-0.0209243	0.00529607	0.0108409	-0.0203206	0.0092073	0.0445113
cg05315590	2	242088291	PASK;PPP1R7	5'UTR;TSS1500	0.0267349	0.00676987	0.0108606	0.0125871	0.00457529	0.0156114
cg05390920	16	87719233	JPH3	Gene Body	-0.0428489	0.0108653	0.01092	-0.0269869	0.0112698	0.0311883
cg05452911	7	155754659	LOC389602	TSS1500	0.0448255	0.01142	0.0111241	0.0373385	0.0165179	0.0402494
cg05621343	2	221093590			-0.0205065	0.00523074	0.0111778	-0.0998466	0.0363767	0.0158057
cg05637601	7	75779470			-0.0743413	0.0189971	0.0112575	-0.0862742	0.0397861	0.0478424
cg05718272	9	127032953	NEK6	5'UTR;Gene Body	0.0311139	0.00796495	0.0113366	0.030038	0.0138764	0.0481803
cg05740837	5	1054262	SLC12A7	Gene Body	0.150672	0.0388104	0.0116153	0.0851085	0.0319956	0.0186608
cg05758139	1	2043761	PRKCZ	5'UTR;Gene Body	-0.304578	0.0786115	0.0117071	-0.0466624	0.0214435	0.0471666
cg05795722	8	98881265	MATN2	TSS200	0.0166225	0.00429243	0.0117303	0.0107737	0.00278904	0.00172322
cg05847784	13	95364569	SOX21	TSS200	0.0164342	0.00424503	0.0117436	0.0070797	0.00254458	0.0146837
cg05919744	22	48179911	LOC284930	Gene Body	0.0758084	0.0195859	0.0117535	0.068416	0.0188748	0.00275972
cg05921820	5	79500249	SERINC5	Gene Body	-0.0335951	0.00868666	0.0117909	-0.0150808	0.00684897	0.0449387
cg05924652	12	62982403	MON2	Gene Body	0.0261194	0.00675705	0.0118139	0.0377781	0.0164389	0.037486
cg06052888	6	153280770			0.0224843	0.00582777	0.0119026	0.0182193	0.00457224	0.001356
cg06058541	12	69678145			0.0192563	0.00500136	0.0119984	0.032024	0.00793331	0.00122485
cg06088324	17	81050498	METRNL	Gene Body	-0.0321481	0.00835927	0.0120523	-0.0390858	0.0108326	0.00285197
cg06160809	8	1569905	DLGAP2-AS1;DLGAP2	TSS200;Gene Body	0.0136049	0.00354108	0.0120987	0.031869	0.013828	0.0370212
cg06169270	10	76869460	DUSP13	TSS1500	-0.0315207	0.00820513	0.0121041	-0.0282022	0.0128164	0.0450604
cg06180096	16	78062862	CLEC3A	Gene Body;TSS200	-0.0356432	0.00929332	0.0121811	-0.0518155	0.022296	0.0356879
cg06213351	10	119022553	SLC18A2	Gene Body	-0.051326	0.0133941	0.0122229	-0.0421378	0.0127459	0.00519994
cg06234792	2	182756909	SSFA2	1stExon	0.0211394	0.00552501	0.0122961	0.0134205	0.00567073	0.0329034
cg06237436	11	97269595			0.0159405	0.00417122	0.0123538	0.0271155	0.0101387	0.0181413
cg06238476	16	55689146	SLC6A2	TSS1500	0.0359692	0.00941958	0.0123913	0.0373205	0.0101483	0.00248554
cg06277481	12	128751460	TMEM132C	TSS1500	0.0154156	0.00404515	0.0124887	0.00878668	0.00399933	0.0453515
cg06277588	3	101405672	RPL24	TSS200	-0.00980849	0.00257575	0.0125254	-0.00483528	0.0022273	0.0476231
cg06288489	7	107384214	CBLL1	TSS200	0.0235168	0.00617993	0.0125597	0.0127445	0.0051938	0.0278395
cg06375539	15	26348595			-0.0200461	0.00528731	0.0127407	-0.0340544	0.00716101	0.000307233
cg06401182	3	42946772	ZNF662	TSS1500	-0.0562467	0.0148511	0.0127927	-0.0649935	0.0293555	0.0439297
cg06520672	6	394073	IRF4	Gene Body	0.0294531	0.00778602	0.0128527	0.0360858	0.0163186	0.044152
cg06533700	1	201798166	IPO9	TSS200	-0.0119829	0.00317126	0.0129085	-0.0103063	0.00388582	0.0189447
cg06603466	11	75945841			-0.0966861	0.025606	0.012944	-0.0338993	0.0148347	0.0384168
cg06620926	15	101661445			-0.0187148	0.00496169	0.0129981	-0.00666675	0.00229905	0.011647
cg06698093	20	2276435	TGM3	TSS200	-0.0470807	0.0125018	0.0130778	-0.0467659	0.0164914	0.0132152
cg06735175	2	74275823	TET3	Gene Body	0.0167211	0.0044408	0.0130856	0.0113611	0.00467805	0.0292209
cg06753367	12	64110434			-0.047582	0.0126397	0.0130969	-0.0288266	0.010491	0.0157143
cg06802990	5	110409008	TSLP	Gene Body;TSS200	-0.0123852	0.00329359	0.0131521	-0.00646734	0.00270703	0.0315206
cg06835526	4	1806633	FGFR3	Gene Body	-0.0112874	0.00300805	0.0132611	-0.0099296	0.00209668	0.00031883
cg06845438	9	139306247	PMPCA;SDCCAG3	5'UTR;TSS1500;Gene Body	-0.0181363	0.00485078	0.0134477	-0.0275173	0.0115058	0.0313692
cg06872036	15	71436271	THSD4	Gene Body	-0.0370799	0.00993542	0.0135416	-0.0349735	0.0159558	0.0457899
cg06912693	11	692963	DEAF1	Gene Body	-0.0636382	0.0170588	0.0135637	-0.0622925	0.0161082	0.00170888
cg06996175	3	127316231	MCM2	TSS1500	-0.0371039	0.00994614	0.0135642	-0.0278215	0.0126064	0.0445183
cg07004119	8	91243859	LINC00534	Gene Body	-0.0528899	0.0142012	0.0136509	-0.0486342	0.0204837	0.0324249
cg07005960	9	16601397	BNC2	Gene Body	-0.0266369	0.00717119	0.0137914	-0.0295081	0.0134034	0.0449702
cg07046369	18	18690843	ROCK1	1stExon	0.0363962	0.0098527	0.0140865	0.0273742	0.00834839	0.0054871
cg07108936	2	41925847			0.0601071	0.0163103	0.0142159	0.0498965	0.0202936	0.0275765
cg07112604	15	20498417			0.0227161	0.00617232	0.0142888	0.0761438	0.0193372	0.00148732
cg07218357	2	136757908	DARS-AS1	Gene Body	0.028832	0.00786489	0.0145051	0.0562154	0.0222838	0.0243728
cg07251713	11	70773005	SHANK2	Gene Body	-0.0308258	0.00842471	0.0146106	-0.0220877	0.0102084	0.0482699
cg07274471	11	67806668	TCIRG1	5'UTR	0.017879	0.00489849	0.0147497	0.0150529	0.00613121	0.0277681
cg07337407	6	45984423	CLIC5	TSS1500;Gene Body	0.0359485	0.00985192	0.0147655	0.0410625	0.0126232	0.00577883
cg07368199	5	18792577			0.0411035	0.0112687	0.0147854	0.0204781	0.00874406	0.0344884
cg07370464	16	28076248	GSG1L	TSS1500	0.0546498	0.0150063	0.0148756	0.0366186	0.0124828	0.0108951
cg07386086	6	2917294			-0.03207	0.00881137	0.0149095	-0.0336244	0.0135482	0.0263756
cg07439861	14	29258014	C14orf23	Gene Body	0.0571854	0.0157195	0.0149369	0.0589972	0.0246617	0.0313299
cg07507889	11	67797886	NDUFS8	TSS1500	-0.0237021	0.00651886	0.0149674	-0.0183372	0.0054261	0.00449284
cg07558064	11	3164631	OSBPL5	5'UTR	-0.0366312	0.0100751	0.014969	-0.0141161	0.00644989	0.0460754
cg07561166	3	42306580	CCK	TSS200	0.0522461	0.0143921	0.0150575	0.0384556	0.0133257	0.0119727
cg07570055	17	67409643	MAP2K6	TSS1500	0.194224	0.0535904	0.0151522	0.165409	0.0722288	0.0380598
cg07584855	18	29841319			0.0350169	0.00968953	0.0153177	0.0237534	0.00665933	0.00309506
cg07608053	8	145770981	KIAA1688	Gene Body	-0.0105832	0.00292932	0.0153341	-0.00917928	0.00420353	0.0464973
cg07644355	6	31870263	ZBTB12	TSS1500	0.0107901	0.00298729	0.0153479	0.0110141	0.00479149	0.0374433
cg07703264	11	46407440	CHRM4	1stExon	0.0153935	0.00426529	0.0153966	0.0277354	0.0113528	0.028421
cg07805699	16	68482821	SMPD3	TSS1500	0.0319406	0.0088569	0.0154406	0.0258366	0.00970006	0.0185319
cg07839457	5	148563044	ABLIM3	5'UTR;Gene Body	0.0470656	0.0130685	0.0155193	0.042653	0.0115341	0.00238681
cg07871202	12	68658506			-0.03341	0.00928737	0.0155867	-0.0434831	0.0154887	0.0139752
cg07883124	3	193713303	LOC100128023	TSS1500	-0.212738	0.0592589	0.0157084	-0.185369	0.0388612	0.00029896
cg07962360	10	8527212			-0.0386758	0.0108098	0.0159108	-0.0652019	0.0297921	0.0460767
cg07971156	3	71833878	PROK2	Gene Body	0.0148752	0.00416443	0.0160105	0.0097757	0.00410129	0.031855
cg07990390	7	157230923			-0.0280022	0.00786207	0.0161856	-0.0390969	0.0151811	0.0220069
cg08062049	1	192454796			-0.0395971	0.0111579	0.0164086	-0.0477843	0.0173201	0.0153739
cg08069665	19	43959694			0.0381136	0.0107791	0.0166352	0.0333301	0.0147421	0.04022
cg08141920	19	59023537	SLC27A5	TSS200	-0.0101635	0.00288361	0.016837	-0.033537	0.0154587	0.0477528
cg08204280	7	128311783	FAM71F2	TSS1500	0.0541725	0.0153707	0.0168398	0.04283	0.0194425	0.0448558
cg08244262	2	113991892	PAX8-AS1;PAX8	TSS1500;Gene Body	-0.0288433	0.00819274	0.0169085	-0.0313826	0.0103	0.00870383
cg08259450	6	31625404	APOM	Gene Body	-0.0087702	0.00249431	0.01699	-0.0194428	0.00652764	0.0099665
cg08277291	1	2071316	PRKCZ	5'UTR;Gene Body	0.12209	0.0347338	0.0170092	0.110385	0.020926	0.000117375
cg08288942	20	43438865	RIMS4	1stExon	-0.0127237	0.00362593	0.0171174	-0.00863278	0.00286862	0.00937539
cg08305942	12	122389976	WDR66	Gene Body	-0.0460881	0.0131362	0.0171285	-0.0658135	0.0305013	0.048809
cg08310282	3	184534541	VPS8	5'UTR	-0.0177993	0.00509647	0.0174241	-0.024516	0.00937537	0.0203762
cg08440945	17	54396572	ANKFN1	Gene Body	0.0357211	0.0102285	0.0174275	0.0440551	0.0195815	0.0410673
cg08468299	8	72705959			0.0264445	0.00757846	0.0174812	0.0311509	0.0128048	0.0289889
cg08476315	6	134639417	SGK1	TSS1500	0.0410738	0.0117762	0.0175107	0.0651365	0.0258812	0.0246554
cg08487581	1	43833231	ELOVL1	Gene Body;5'UTR;1stExon	-0.0118439	0.00340201	0.0176318	-0.0107065	0.00348628	0.0082962
cg08516784	12	114265776	RBM19	Gene Body	-0.0163668	0.0047025	0.0176504	-0.0217034	0.00848526	0.0227713
cg08667279	15	27111541	GABRA5	TSS1500	-0.0414782	0.0119274	0.0177052	-0.0599664	0.0203899	0.0107356
cg08688512	14	90864532	CALM1	TSS200;Gene Body	0.0124223	0.00357656	0.0177869	0.0106393	0.00467172	0.0389851
cg08693671	17	7690529	DNAH2	Gene Body	-0.023592	0.00681213	0.0179797	-0.0448367	0.0144849	0.00790399
cg08717865	15	82381011	LINC01583	Gene Body	0.0471602	0.0136335	0.0180591	0.0514795	0.0138128	0.00225384
cg08731067	2	207079809	GPR1;GPR1-AS	TSS1500;5'UTR;Gene Body	0.0511123	0.0148094	0.0182115	0.0657191	0.0195463	0.00464952
cg08743303	3	13307897			0.0484901	0.0140565	0.0182443	0.0490449	0.0191668	0.0227242
cg08774350	1	3704513	LRRC47	Gene Body	0.0432371	0.0125469	0.0183159	0.00918135	0.00370441	0.0265464
cg08775420	1	205747925			0.0377043	0.0109433	0.018328	0.0415715	0.0172649	0.0304072
cg08788216	15	39181204			-0.0204171	0.00593579	0.0184422	-0.0583678	0.0225188	0.021308
cg08841239	12	97304412	NEDD1	5'UTR;Gene Body	-0.170799	0.0496622	0.0184509	-0.0685768	0.0228611	0.00955682
cg08927875	13	101186172	A2LD1	TSS200	0.0278619	0.00810688	0.0184986	0.0192815	0.00882665	0.0464313
cg08929641	12	112703635	HECTD4	Gene Body	0.0216898	0.00631712	0.0185653	0.0460712	0.0148112	0.00766973
cg09050007	12	47473521	AMIGO2;PCED1B	5'UTR;1stExon	-0.00797112	0.00232435	0.0186478	-0.00557554	0.00212622	0.0200865
cg09101753	13	31531083	TEX26	Gene Body	0.0266188	0.00776471	0.0186724	0.0316194	0.00899157	0.00342075
cg09115762	2	871457			0.0164303	0.0047939	0.0186892	0.0270301	0.00918697	0.0107094
cg09123368	4	1615327			0.032371	0.00944645	0.0187003	0.0295043	0.0118557	0.0260331
cg09125402	17	45771570	TBKBP1	TSS1500	-0.0117843	0.00343951	0.0187131	-0.0155736	0.00666022	0.0347288
cg09350765	2	45885623	PRKCE	Gene Body	-0.0281956	0.00823282	0.0187411	-0.0292887	0.0109714	0.018316
cg09353345	1	200379166	ZNF281	TSS200	-0.0113503	0.00331637	0.018787	-0.00908782	0.00344908	0.0196
cg09374627	12	50697206			0.0660904	0.0193115	0.0187906	0.048156	0.015021	0.00634552
cg09375756	16	72042985	DHODH	Gene Body	0.0161548	0.00472774	0.0188988	0.0212805	0.00940651	0.0401109
cg09404617	4	167862896	SPOCK3	5'UTR;Gene Body	0.00986677	0.00288779	0.0189053	0.0220323	0.00959902	0.0376869
cg09430045	9	140066934	TMEM210	TSS1500	0.0610018	0.0178605	0.018931	0.0417565	0.016798	0.0261748
cg09449490	3	47517263	SCAP	5'UTR	-0.00372609	0.00109253	0.0190327	-0.00845966	0.00335999	0.024607
cg09488200	20	19915874	RIN2	Gene Body	-0.0128254	0.00376993	0.0192086	-0.0274779	0.0124765	0.0448999
cg09561663	6	33130034			-0.0301363	0.00886397	0.0192539	-0.0572674	0.0257006	0.0427705
cg09563119	2	129077232	HS6ST1	TSS1500	-0.0597255	0.0175734	0.0192796	-0.0564748	0.0192117	0.010765
cg09572125	1	247274777	C1orf229	1stExon;3'UTR	-0.00370646	0.00109059	0.0192806	-0.00432815	0.00157088	0.0154848
cg09643539	17	76395507	PGS1	Gene Body	-0.00970707	0.00285663	0.0192911	-0.018198	0.00665107	0.0160778
cg09686635	17	56834321	PPM1E	Gene Body	0.0126477	0.00372738	0.0193938	0.0106699	0.00307835	0.00378161
cg09705174	9	123605306	PSMD5;LOC253039	TSS200	-0.0428492	0.0126475	0.0195048	-0.0152322	0.00649455	0.0342636
cg09731922	11	67888961	CHKA	TSS200	-0.00437691	0.00129291	0.0195605	-0.00567255	0.00259299	0.0461562
cg09807875	5	96401466			-0.0177428	0.00524755	0.0196494	-0.0557029	0.0195773	0.01297
cg09833538	19	955309	ARID3A	Gene Body	-0.0364798	0.0108371	0.0199722	-0.0713152	0.029319	0.0290095
cg09857259	9	23822390	ELAVL2	5'UTR;TSS1500	0.0119347	0.00355225	0.020113	0.0101721	0.00473536	0.0496913
cg09952192	11	118902213	SLC37A4	TSS1500	0.0439778	0.0130997	0.0201706	0.0533176	0.0137438	0.00166807
cg09999876	12	57704785	R3HDM2	TSS1500	-0.013187	0.00392857	0.0201807	-0.0329148	0.0109535	0.00945817
cg10040059	2	220462308	STK11IP	TSS1500	0.0178301	0.00532058	0.0203031	0.0135909	0.00540073	0.0246673
cg10050816	4	1407891			0.0656915	0.0196316	0.020413	0.0532167	0.0164412	0.00596755
cg10055235	10	5454480	NET1	TSS200	-0.016128	0.00482878	0.0205532	-0.0194197	0.00872139	0.042897
cg10215034	11	1005232	AP2A2	Gene Body	0.0153494	0.00459637	0.0205644	0.0170589	0.00780051	0.0462214
cg10266455	8	134251118	NDRG1	3'UTR;3'UTR	-0.0296719	0.00888798	0.0205879	-0.0161944	0.00684395	0.0329278
cg10335112	11	103407403			0.0387948	0.0116341	0.0206749	0.0472984	0.0164498	0.0122238
cg10357055	10	3214550	PITRM1	Gene Body	-0.0170902	0.00513858	0.0208735	-0.0183499	0.00675944	0.0167663
cg10358745	14	95769137	CLMN	Gene Body	-0.0298692	0.00898582	0.0209152	-0.0306824	0.0110102	0.0145554
cg10426893	1	215169182			-0.0214591	0.00645717	0.0209321	-0.0252618	0.0111564	0.0399581
cg10521786	7	127808512			0.0366821	0.0110517	0.0210282	0.0352673	0.0103048	0.00412493
cg10529775	15	72468663	GRAMD2	Gene Body	-0.0135622	0.00410011	0.0212924	-0.0199445	0.00614526	0.00586477
cg10574843	16	79692354			-0.0378301	0.0114515	0.0213926	-0.0648347	0.0297188	0.0466807
cg10576019	12	109554047			0.0608733	0.0184401	0.0214486	0.0483739	0.02128	0.0392937
cg10579113	1	237977263	RYR2	Gene Body	-0.0273218	0.00830334	0.0217025	-0.041481	0.012924	0.00629913
cg10580059	15	85327774	ZNF592	Gene Body	0.0416336	0.0126547	0.0217144	0.0138422	0.00592492	0.0348631
cg10624860	6	91571205			0.0639277	0.0194424	0.0217603	0.0457709	0.0185426	0.0270669
cg10705570	1	1297187	MXRA8	TSS200;5'UTR	-0.0490478	0.0149237	0.0217958	-0.0645581	0.0286141	0.0405791
cg10747266	14	100762266	SLC25A29	Gene Body;5'UTR	0.0100943	0.003073	0.0218373	0.00896805	0.00415035	0.0485306
cg10755319	4	1276510			0.0213306	0.00650931	0.0220288	0.0283842	0.0123078	0.0369138
cg10822665	17	236249			-0.0962847	0.029396	0.0220655	-0.0299738	0.00942279	0.00666785
cg10837653	5	177302752	LOC728554	Gene Body	-0.00670225	0.00204886	0.022169	-0.0140312	0.0060228	0.0353034
cg10841701	19	32895911	DPY19L3	TSS1500	-0.0278872	0.00852845	0.022201	-0.0217169	0.00911699	0.0319495
cg10882297	21	45017902	HSF2BP	Gene Body	-0.0396922	0.012151	0.0222827	-0.0907756	0.0316536	0.0124068
cg10897623	7	98630438	LOC101927550;SMURF1	Gene Body	0.0258966	0.00793068	0.0223127	0.0298536	0.0110589	0.0172731
cg10937802	3	132136102	DNAJC13	TSS1500	-0.00712958	0.00218589	0.0224051	-0.00488974	0.00159472	0.00837618
cg10980921	5	10875604			-0.0139247	0.00427218	0.022461	-0.0361997	0.015464	0.0345576
cg10994149	2	98992607	CNGA3	Gene Body	-0.0316709	0.00971737	0.0224655	-0.0242478	0.011116	0.0467038
cg11029253	11	2415887	CD81	Gene Body	0.0318578	0.00977946	0.0225048	0.0222572	0.00940965	0.0329826
cg11040840	21	28218959	ADAMTS1	TSS1500	-0.0155127	0.00476253	0.0225142	-0.0181309	0.00726261	0.0256409
cg11075148	2	60545388			0.0263064	0.00807639	0.0225155	0.0285808	0.0117962	0.0295442
cg11150520	4	177462176			-0.0284218	0.00874046	0.022652	-0.0379617	0.01471	0.0217805
cg11237426	14	100223977			-0.0402654	0.0124004	0.022769	-0.110606	0.0500488	0.0442652
cg11282495	15	31775406	OTUD7A	3'UTR	0.0147119	0.00454139	0.0229614	0.0484798	0.0114338	0.000823894
cg11284366	4	26177098			0.0379851	0.0117261	0.0229656	0.0315644	0.0133224	0.0327367
cg11588286	2	218874888			0.0089139	0.00275228	0.0229816	0.0180527	0.00606204	0.00997724
cg11615955	15	72766284	ARIH1	TSS1500	0.0124537	0.00385888	0.0232763	0.00976864	0.0040902	0.0315678
cg11645923	12	133465293	CHFR	TSS1500	-0.0309865	0.00960449	0.0233028	-0.0746745	0.0280943	0.0187343
cg11657155	16	731220	STUB1	Gene Body	-0.0605784	0.0187865	0.0233466	-0.0380982	0.0132886	0.0124262
cg11668529	1	179545166	NPHS2	TSS200	0.0148741	0.00461826	0.0234467	0.0119933	0.00430982	0.0146689
cg11702456	1	240760677	GREM2;MIR1273E	5'UTR;Gene Body	-0.0847772	0.026399	0.0236922	-0.0578629	0.0250457	0.0366282
cg11731280	5	79506499	SERINC5	Gene Body	-0.0454151	0.0141743	0.0238868	-0.0321219	0.0113748	0.0135269
cg11761249	7	73153259	ABHD11	TSS200	0.0211047	0.00658956	0.0239215	0.0112117	0.00491046	0.0385559
cg11822632	7	28628026	CREB5	Gene Body	0.0304919	0.00952639	0.0239742	0.0435784	0.0105881	0.0010493
cg11840614	5	2751839	IRX2;C5orf38	TSS200;TSS1500	0.0115218	0.00360142	0.0240155	0.0106151	0.00368615	0.0121178
cg11851953	7	6209226	CYTH3	Gene Body	0.0205298	0.00642501	0.0241216	0.0300337	0.0113192	0.0189052
cg11856822	21	42797939	MX1	TSS200;5'UTR	-0.0288159	0.00902229	0.0241605	-0.0457041	0.0155752	0.0108762
cg11967546	11	116451437			0.0462407	0.0145039	0.0243149	0.0282729	0.00873759	0.00597954
cg12020635	17	27906927	GIT1	Gene Body	-0.0252088	0.00790997	0.0243474	-0.0136355	0.00491841	0.0149732
cg12069641	1	210001418	C1orf107	1stExon	-0.0157664	0.00494833	0.0243684	-0.00987686	0.00350956	0.0137875
cg12089204	2	6910393	LINC00487	Gene Body	0.037607	0.0118248	0.0245283	0.0167979	0.00753693	0.0427301
cg12097550	9	100935692	CORO2A	TSS1500;5'UTR	-0.0461196	0.0145223	0.0246546	-0.0253665	0.0106455	0.031899
cg12148470	12	11806362	ETV6	Gene Body	0.0292887	0.00923773	0.0247997	0.0414278	0.0192719	0.0495497
cg12188178	12	58024176	B4GALNT1	Gene Body	-0.0457171	0.014429	0.0248591	-0.0527326	0.0147656	0.00306834
cg12265439	1	231177201	FAM89A	TSS1500	-0.0795668	0.0251327	0.0249304	-0.0444238	0.0174812	0.0235136
cg12379156	1	56943686			0.0145122	0.00458609	0.0249718	0.0198088	0.00704662	0.0138737
cg12489809	6	5778573			0.0432751	0.0136773	0.0249824	0.030912	0.0133243	0.0359607
cg12606857	16	19895321	GPRC5B	5'UTR	0.0182657	0.00577442	0.0250046	0.0119342	0.00554083	0.0491611
cg12608475	17	27568523			-0.0107579	0.00340444	0.025096	-0.0474321	0.0164504	0.0120315
cg12639453	15	69023512			-0.0203225	0.00644443	0.0252795	-0.0196816	0.00659508	0.00985367
cg12736577	12	127329056			0.0244792	0.00776359	0.025291	0.0248334	0.00769686	0.00609163
cg12741952	15	41523383	CHP;EXD1	TSS200;TSS1500	-0.00659911	0.0020938	0.0253294	-0.00613712	0.00224327	0.0160875
cg12763164	1	855544	FLJ39609	TSS1500	-0.0201014	0.00638245	0.0253937	-0.0499639	0.0209133	0.0315198
cg12871835	7	132937243	EXOC4	TSS1500	-0.0521103	0.0165465	0.025398	-0.0326702	0.00973767	0.00471648
cg12980040	22	19643744			0.0333176	0.0105884	0.0254755	0.0360996	0.0165868	0.047136
cg13069159	16	53549384			-0.0336221	0.0106859	0.0254817	-0.0447202	0.0208191	0.0496983
cg13093042	14	102964522	TECPR2	Gene Body	-0.0278665	0.00888331	0.0257546	-0.0372244	0.0138602	0.0177466
cg13134950	18	13730247	RNMT	5'UTR	0.0388616	0.012421	0.025995	0.0372237	0.0118513	0.00722105
cg13140220	2	52480467			0.0356698	0.0114285	0.0262187	0.0300369	0.0115986	0.0214022
cg13174229	16	2512503	C16orf59	Gene Body	0.00810361	0.00260144	0.0263995	0.0057472	0.00244409	0.0338686
cg13235856	2	231280907	SP100	5'UTR;1stExon	0.0124902	0.00401329	0.0264845	0.00730912	0.00319864	0.0384218
cg13281248	19	36113624	HAUS5	ExonBnd;Gene Body	0.0231858	0.00745282	0.0265206	0.0209045	0.00769448	0.0166972
cg13337201	7	99816988	GATS;PVRIG	Gene Body;3'UTR;5'UTR;1stExon	0.0353982	0.0113851	0.0265755	0.0209388	0.00948186	0.044404
cg13373785	2	68350089			0.0150155	0.00483194	0.0266242	0.0250443	0.00640969	0.00157904
cg13428943	12	102326095			-0.00810695	0.00260925	0.0266409	-0.0547826	0.0190191	0.0121018
cg13469918	10	114648347			0.0288847	0.00933452	0.0270243	0.0289633	0.00977049	0.0102503
cg13474414	13	113634042	MCF2L	Gene Body;1stExon	-0.0208929	0.0067612	0.027156	-0.0155407	0.00586405	0.0190232
cg13487859	1	228591111	TRIM11	Gene Body	0.0253235	0.00819649	0.0271732	0.0260029	0.00690717	0.00209203
cg13498519	8	19796299	LPL	TSS1500	0.0765096	0.024765	0.027177	0.0691395	0.0162191	0.000788276
cg13504812	12	94071071	CRADD	TSS200	0.0214826	0.00695691	0.0272225	0.0257061	0.00978813	0.0199316
cg13527241	6	82957449	IBTK	TSS200	-0.00630839	0.00204293	0.027224	-0.0118336	0.00439084	0.0174238
cg13569017	1	182652426			-0.0151186	0.00490838	0.0274644	-0.0504801	0.0233944	0.0488041
cg13613260	5	1170868			0.0480062	0.0155916	0.0275013	0.0173992	0.00792209	0.0454149
cg13614738	4	77073277			0.0779241	0.0253362	0.0276072	0.0326814	0.014303	0.038432
cg13665998	16	88198482			-0.0248928	0.00809923	0.027674	-0.02217	0.00960761	0.0368196
cg13682019	11	119455341			-0.0116966	0.00380836	0.0277429	-0.00850458	0.00389113	0.0463305
cg13691567	8	19528328	CSGALNACT1	Gene Body;5'UTR	0.0289835	0.00944501	0.0278262	0.0611845	0.0241925	0.0240745
cg13695260	12	95292161			0.0286674	0.0093517	0.0279272	0.0230893	0.0101239	0.0387425
cg13713927	7	156400281			-0.082698	0.0269859	0.0279587	-0.0556776	0.0180239	0.00800388
cg13732043	12	109284202	DAO	Gene Body	-0.0227085	0.00741438	0.0280138	-0.0378585	0.0154521	0.0280413
cg13758712	2	32936416	TTC27	Gene Body	0.348357	0.113768	0.0280378	0.160065	0.0627451	0.0230714
cg13816799	2	73964445	TPRKB	5'UTR;1stExon	0.00459482	0.001502	0.0281299	0.00817981	0.00287596	0.0129977
cg13835894	16	86928063			0.0107852	0.00352832	0.0282065	0.0158987	0.00586947	0.0169646
cg13859860	22	50201029	BRD1	Gene Body	0.0415067	0.0135863	0.0282614	0.0499561	0.022964	0.0472248
cg13918804	8	97307258	PTDSS1	Gene Body	-0.0193047	0.00631945	0.0282686	-0.0166598	0.00683625	0.0287552
cg13994699	5	82981489	HAPLN1	5'UTR	0.0229861	0.00752716	0.0283028	0.0375096	0.0152967	0.0279291
cg14055004	5	76147668	S100Z	5'UTR	0.0240968	0.00789259	0.0283241	0.0898333	0.0405512	0.0438235
cg14185821	10	976940			-0.0177142	0.00580508	0.0283756	-0.025642	0.00782011	0.00548705
cg14252059	11	2152428	INS-IGF2;IGF2	Gene Body;3'UTR	-0.0104059	0.00341021	0.0283788	-0.0366507	0.013788	0.0187283
cg14285539	17	43067249			0.0541249	0.0177415	0.0283997	0.0643752	0.0230151	0.0142619
cg14290685	20	11550004			0.0620238	0.020379	0.0286353	0.0454666	0.0198983	0.0384309
cg14345012	4	492847	PIGG;ZNF721	TSS200;1stExon;5'UTR	0.0235473	0.00774914	0.0287937	0.0147175	0.0062151	0.0328151
cg14346040	5	4014094			0.0276063	0.00908664	0.0288128	0.0229457	0.00517996	0.000571231
cg14361971	20	59829060	CDH4	Gene Body	-0.0108863	0.00358641	0.0289015	-0.0114973	0.00397542	0.0118254
cg14364474	2	174411207			0.0730042	0.0240532	0.0289116	0.0422284	0.0184919	0.0385275
cg14365894	12	108237749			0.0111588	0.00367743	0.0289358	0.0141536	0.0062054	0.0387297
cg14423777	19	2546877	GNG7	5'UTR	0.0837256	0.0276079	0.0289926	0.0821762	0.0340391	0.0300417
cg14536899	6	10435452	LINC00518	TSS1500	0.0404567	0.0133685	0.0292056	0.0239366	0.0090009	0.0186845
cg14547105	19	49298898	BCAT2	Gene Body	-0.0139771	0.0046191	0.0292167	-0.0133237	0.00557703	0.0315245
cg14658715	1	46599010	PIK3R3	TSS1500	0.0049129	0.00162401	0.029243	0.0061734	0.00262408	0.0337957
cg14684554	8	22266227	SLC39A14	Gene Body	0.021801	0.00720973	0.0292876	0.0235339	0.00481434	0.000239474
cg14694603	12	46123295	ARID2	TSS1500	-0.00832867	0.00275553	0.0293311	-0.0131798	0.00540288	0.028621
cg14716207	11	134146253	GLB1L3	TSS200	-0.013162	0.00435882	0.0294286	-0.0125945	0.0042539	0.010325
cg14739251	2	233387088			-0.0326754	0.0108286	0.0295002	-0.018054	0.00557756	0.00596628
cg14777561	15	40390240	BMF	Gene Body	0.0310406	0.0102995	0.0296267	0.0487632	0.0173725	0.0139886
cg14876043	7	105254338	ATXN7L1	Gene Body	0.0101149	0.00336401	0.0298653	0.00841373	0.00335806	0.0251959
cg14884373	7	83906997			-0.0148847	0.00495417	0.0299449	-0.0625216	0.0286371	0.0465381
cg14932379	3	156264871	SSR3	Gene Body	-0.0232663	0.0077476	0.0299945	-0.0379292	0.0126619	0.00963618
cg14944267	16	48133529	ABCC12	Gene Body	0.0289742	0.00965495	0.0300658	0.0377191	0.00860288	0.00062317
cg15051432	2	95788109	MRPS5	TSS1500	-0.018671	0.00622426	0.0301093	-0.0171249	0.00647564	0.019234
cg15061287	13	87562958			0.0788031	0.0262765	0.0301338	0.0372486	0.0153729	0.0295372
cg15068140	2	121427380			0.0369844	0.012339	0.0301911	0.0216624	0.00999983	0.048037
cg15074957	14	77609143	ZDHHC22	TSS1500	0.0815634	0.0272234	0.0302352	0.0971014	0.0309115	0.00721571
cg15128633	2	241662123	KIF1A	Gene Body	0.0215513	0.00719371	0.0302429	0.0212693	0.00898336	0.0328402
cg15196884	19	41283506	RAB4B	TSS1500	0.0120443	0.00402717	0.030421	0.0140187	0.00638307	0.0454204
cg15300637	16	33374161			-0.0631595	0.0211224	0.0304417	-0.0233053	0.00881221	0.0192284
cg15337646	16	29810413	KIF22	Gene Body	0.0166416	0.00556912	0.0305107	0.017629	0.00719646	0.0280615
cg15484194	6	32729470	HLA-DQB2	Gene Body	0.166714	0.0558238	0.0305725	0.141046	0.0405658	0.00370077
cg15506863	12	56679727	CS	Gene Body	0.0381026	0.0127667	0.03064	0.0341352	0.0115376	0.0103676
cg15561056	8	141354668	TRAPPC9	Gene Body	0.0280523	0.00940889	0.0307478	0.0293635	0.0125306	0.0343975
cg15766651	17	43111632	DCAKD	Gene Body	-0.0300662	0.0101135	0.0310536	-0.0159624	0.00727662	0.0456397
cg15770095	3	61889337	PTPRG	Gene Body	-0.043862	0.0147559	0.0310671	-0.022142	0.00952867	0.0357057
cg15771388	2	223520845	FARSB	TSS200	0.00657289	0.00221575	0.0312851	0.00560352	0.00207223	0.0171186
cg15781625	10	102586254	PAX2	Gene Body	0.0372876	0.0125715	0.0312996	0.0331447	0.0139679	0.0325108
cg15899747	6	39016363	GLP1R	TSS200	0.0141782	0.00478677	0.0314479	0.00757512	0.00250212	0.00904506
cg15900511	8	49533485			-0.0284795	0.00961837	0.0314843	-0.113992	0.0508396	0.0416621
cg15905315	2	127374812			-0.0180202	0.00608638	0.0314918	-0.0635664	0.0284021	0.0419859
cg15966197	5	177423379	PROP1	TSS200	0.0774388	0.0261703	0.0315541	0.0422068	0.0186557	0.040104
cg16023331	20	3644023	GFRA4	1stExon	-0.0527991	0.0178448	0.031563	-0.0489009	0.0120583	0.0011808
cg16044631	11	65983863	PACS1	Gene Body	0.0443181	0.0149796	0.0315711	0.0352046	0.0128548	0.0159977
cg16111861	17	46894949	TTLL6	TSS1500	-0.0229028	0.00774571	0.0316342	-0.0224397	0.00961885	0.0350882
cg16160895	11	64052226	BAD;GPR137	TSS200;TSS1500;Gene Body	-0.00715851	0.00242247	0.0316999	-0.00248328	0.000997013	0.0259272
cg16178965	5	50265443			0.00706871	0.00239228	0.0317089	0.00675553	0.00307109	0.0451243
cg16182517	11	120973274	TECTA	TSS200	-0.171904	0.0581845	0.031721	-0.133163	0.0507216	0.019966
cg16184737	7	2679971	TTYH3	Gene Body	-0.0181264	0.0061391	0.0317892	-0.00486654	0.00193218	0.0245636
cg16196984	21	34914748	GART;SON	TSS1500;5'UTR	-0.00903526	0.00306336	0.0319054	-0.00656728	0.00227553	0.0119676
cg16261875	19	55458730	NLRP7	5'UTR	0.0658217	0.0223301	0.0319717	0.0664025	0.0220778	0.00940759
cg16303686	19	3679956	PIP5K1C	Gene Body	-0.0128563	0.00436154	0.0319723	-0.0273244	0.0102281	0.0182463
cg16337048	1	229197824			-0.0125527	0.00425954	0.0319975	-0.0234155	0.00868183	0.0173559
cg16399136	22	24235569	MIF	TSS1500	-0.0409319	0.0138924	0.03202	-0.0556951	0.0235974	0.033308
cg16467063	11	58910235	FAM111A	TSS200	-0.00609774	0.00207014	0.0320494	-0.00532684	0.00206444	0.0217974
cg16511230	15	73027500	BBS4	Gene Body	0.0204797	0.00696857	0.0322992	0.0144706	0.00622509	0.0356484
cg16516400	1	107683334	NTNG1	5'UTR	0.016287	0.00555478	0.0325545	0.0103997	0.00329762	0.00703967
cg16550012	17	1028394	ABR	Gene Body	0.0220413	0.00751802	0.032565	0.0189339	0.0086814	0.0467358
cg16563241	16	1092658			0.0229464	0.00782759	0.032577	0.0333234	0.0154979	0.0494992
cg16612402	19	8408146	KANK3	TSS200	0.00890837	0.00304003	0.0326193	0.0128186	0.00557967	0.0375367
cg16710656	17	74965614			-0.033698	0.0115131	0.0327491	-0.0239129	0.00917372	0.0207068
cg16711792	22	24223801	SLC2A11	Gene Body	0.018294	0.00625125	0.032767	0.021016	0.00896194	0.0342864
cg16730961	11	6984090			-0.0418365	0.01433	0.0330327	-0.0403647	0.0152371	0.0190625
cg16739396	1	235813839	GNG4	TSS1500;5'UTR	-0.0130322	0.00448069	0.0334571	-0.011458	0.00466139	0.0276115
cg16767968	9	110514313			-0.03152	0.0108432	0.0335212	-0.0497865	0.0228182	0.0466568
cg16805188	1	2035780	PRKCZ	TSS1500;Gene Body;5'UTR	0.0966656	0.0332693	0.0335729	0.0566713	0.0202739	0.0143125
cg16911342	2	129035301	HS6ST1	Gene Body	-0.0181723	0.0062621	0.0337143	-0.0315897	0.0146114	0.048422
cg16922785	12	56992955	BAZ2A	Gene Body	0.0156939	0.00540909	0.0337359	0.0215487	0.00623003	0.00383655
cg17002315	9	140947048	CACNA1B	Gene Body	-0.0148412	0.00511727	0.0337825	-0.0306865	0.011072	0.0149967
cg17077845	3	44063593			0.00883087	0.00304517	0.0337921	0.00746771	0.00347806	0.0497858
cg17158708	17	42059996	PYY	5'UTR	-0.030508	0.0105344	0.0339475	-0.0373704	0.013123	0.0129081
cg17165500	12	111749241	CUX2	Gene Body	-0.0172448	0.00595507	0.0339555	-0.0389454	0.0139163	0.0142213
cg17213979	22	45147515	ARHGAP8;PRR5-ARHGAP8	TSS1500;Gene Body	0.0502412	0.0173544	0.0339877	0.0370421	0.0169913	0.0468153
cg17306686	10	51569878	NCOA4	5'UTR;Gene Body	-0.0239008	0.00825907	0.0340321	-0.0506808	0.0226832	0.0422874
cg17330034	1	87979015			-0.0292795	0.0101201	0.0340596	-0.104974	0.0398164	0.0195387
cg17435307	19	13617963	CACNA1A	TSS1500	0.0276122	0.00954396	0.0340609	0.0145094	0.00600265	0.0298702
cg17494946	22	24256600			-0.0420593	0.01454	0.0340805	-0.0593428	0.0261378	0.0395043
cg17500189	5	72467793	TMEM174	TSS1500	-0.0365493	0.0126465	0.0341839	-0.0167389	0.00751118	0.0427483
cg17557464	10	125824014	CHST15	5'UTR	-0.049486	0.0171285	0.0342222	-0.0213529	0.00976324	0.0462059
cg17583369	6	69726000	BAI3	Gene Body	-0.104232	0.0361205	0.0343598	-0.101461	0.0457731	0.0437165
cg17610068	16	28846877	ATXN2L	ExonBnd;Gene Body	-0.0215453	0.00746768	0.0343812	-0.0216964	0.0091158	0.0320678
cg17724900	1	205500676	CDK18	3'UTR	-0.0241039	0.00835462	0.0343828	-0.0209507	0.00891837	0.0340179
cg17791936	12	124890964	NCOR2	Gene Body	-0.0179122	0.00620936	0.0343984	-0.0148351	0.00562963	0.0195876
cg17848003	17	2660259			0.0424656	0.0147295	0.0344659	0.0340534	0.0114984	0.010307
cg17863139	5	6775909			0.165595	0.0574539	0.0344981	0.121389	0.052405	0.0362079
cg17985746	12	122710506	DIABLO	Gene Body	-0.0090637	0.00314533	0.0345218	-0.0146453	0.00593257	0.027056
cg18063733	5	72251758	FCHO2	TSS200	-0.00632849	0.00219634	0.0345322	-0.00546305	0.00193912	0.013706
cg18082583	10	44250314			-0.0329306	0.0114533	0.0347823	-0.0349874	0.0159715	0.0459002
cg18146954	5	14871542	ANKH	1stExon	0.0162036	0.00563659	0.0348024	0.0111276	0.00505317	0.0449228
cg18176312	15	100261110			-0.03738	0.0130088	0.0348547	-0.0212446	0.00967884	0.045529
cg18243471	4	54173521	SCFD2	Gene Body	-0.0231621	0.00807049	0.0349955	-0.0238211	0.010897	0.0462969
cg18286201	10	131986098			0.0151507	0.00528207	0.0350631	0.0186903	0.00736295	0.0236421
cg18367206	7	99047880	CPSF4;ATP5J2-PTCD1	ExonBnd;Gene Body	-0.0124575	0.00434361	0.0350766	-0.025705	0.0104129	0.0270589
cg18442632	12	130939700	RIMBP2	Gene Body	-0.0107936	0.00376435	0.0351042	-0.0112206	0.00512999	0.0461892
cg18470658	11	2924158	SLC22A18AS	5'UTR	0.0841836	0.0293601	0.0351061	0.0304072	0.0122493	0.026349
cg18495710	5	65018493	SGTB	TSS1500;Gene Body	-0.0101044	0.00352403	0.0351063	-0.0111949	0.00484632	0.03665
cg18563133	1	205466693			-0.0146992	0.00513244	0.035242	-0.03124	0.011059	0.0135032
cg18568981	15	78918560	CHRNB4	Gene Body	-0.0255344	0.00891633	0.0352501	-0.0189562	0.00768173	0.027104
cg18583246	5	177387682			-0.0235815	0.00823904	0.0353169	-0.0120366	0.00544355	0.0441652
cg18585988	15	37394166	MEIS2	TSS1500	0.0414928	0.0144997	0.0353392	0.0304813	0.011323	0.0175293
cg18590498	19	41356919	CYP2A6	TSS1500	0.0489456	0.0171165	0.0354252	0.0517042	0.0228706	0.0402311
cg18634201	18	10081065			-0.0107814	0.00377169	0.0354681	-0.00967197	0.00434098	0.0427857
cg18740718	8	21778583	XPO7	Gene Body	0.0695959	0.0244056	0.035755	0.0362196	0.0165847	0.0464788
cg18794597	2	201390488	SGOL2	TSS1500	0.0340177	0.0119373	0.0358366	0.0375548	0.0114057	0.00533991
cg18796723	2	45012717			-0.0322412	0.0113156	0.0358544	-0.0415276	0.0165761	0.0252082
cg18805606	11	67310455			-0.0210624	0.00739221	0.0358546	-0.0223963	0.00885913	0.0241219
cg18812386	2	178417605	TTC30B	TSS200	0.00798755	0.00280373	0.0358701	0.00851108	0.00395256	0.0492129
cg18887033	22	39931051			-0.00858774	0.00301573	0.0359228	-0.00852574	0.00389125	0.0458668
cg18967021	1	165796654	UCK2	TSS1500	-0.021616	0.00759587	0.0360022	-0.0158946	0.0065792	0.029943
cg19005707	7	100230770	TFR2	Gene Body	0.0441686	0.015526	0.0360422	0.00741964	0.00283832	0.0204094
cg19056515	17	75085390	SCARNA16;C17orf86	Gene Body	-0.0231765	0.00815334	0.0361368	-0.0304354	0.0108555	0.0140777
cg19061171	16	89100852			-0.0202063	0.00711274	0.03621	-0.0124618	0.00395085	0.00703278
cg19076313	6	1080885	LOC285768	Gene Body	0.00658671	0.00232051	0.0363113	0.00541946	0.00245302	0.0443205
cg19115393	1	28857538	SNHG3-RCC1;RCC1	Gene Body	-0.0324308	0.0114287	0.0363462	-0.0291973	0.0112117	0.0208074
cg19136783	14	20585753	OR4K17	1stExon	0.0711179	0.0250719	0.0363932	0.0498718	0.0230671	0.0484194
cg19194454	1	54150833	GLIS1	5'UTR	-0.0215093	0.00758507	0.0364279	-0.0758267	0.033887	0.0420215
cg19209385	20	61925431	COL20A1	5'UTR	0.0456234	0.0160901	0.0364385	0.0678189	0.0205336	0.00523274
cg19226866	18	3811216	DLGAP1	Gene Body	-0.0296556	0.0104668	0.0365329	-0.0287148	0.0102064	0.0138111
cg19236700	3	99929690			-0.0388251	0.0137166	0.0366521	-0.0322193	0.0147358	0.046258
cg19311535	7	22167670	RAPGEF5	Gene Body	-0.0347511	0.0122865	0.0367434	-0.121051	0.056232	0.0492675
cg19314405	1	207641582	CR2	Gene Body	-0.026243	0.00928055	0.0367722	-0.0377812	0.0166269	0.0393615
cg19332710	17	46681401	LOC404266;HOXB6	Gene Body;5'UTR	0.0296456	0.0104876	0.0368157	0.0224034	0.00953463	0.0339834
cg19335130	11	61160490	TMEM216	5'UTR	0.0166555	0.00589403	0.0368548	0.0203004	0.0070121	0.0117565
cg19348733	1	226377058			0.0395522	0.0140295	0.0371426	0.0442728	0.0176039	0.0247416
cg19546781	20	19737650			-0.0322882	0.0114538	0.0371523	-0.0538493	0.0237056	0.0394146
cg19619331	8	134471579	ST3GAL1	3'UTR	-0.0304279	0.0108076	0.0373099	-0.017583	0.00645466	0.0164613
cg19640339	5	77657259	SCAMP1-AS1;SCAMP1	TSS1500;Gene Body	0.0193801	0.00688612	0.0373552	0.0167995	0.00761929	0.0446908
cg19660063	19	18313954	RAB3A	5'UTR	0.0135846	0.00482742	0.0373699	0.02662	0.00747306	0.00312478
cg19673329	4	16598466	LDB2	Gene Body;Gene Body	-0.0256064	0.00909985	0.0373742	-0.223279	0.0562461	0.00139669
cg19679302	11	1318605	TOLLIP	Gene Body	-0.0175684	0.0062437	0.0373813	-0.0249546	0.0104493	0.0315765
cg19713175	2	157189406	NR4A2	TSS200	-0.00590273	0.00209841	0.0374178	-0.0116276	0.00337945	0.00397761
cg19816938	11	118394002	KMT2A;LOC101929089	3'UTR;Gene Body	0.0623362	0.0221696	0.0374695	0.0503288	0.0121689	0.001009
cg19834492	3	69062762	C3orf64	1stExon;5'UTR	-0.0195428	0.00695113	0.0374841	-0.0107366	0.00477607	0.041209
cg19857071	1	15943123	DDI2	TSS1500	-0.0218061	0.00777022	0.0377094	-0.0319184	0.0127145	0.0249605
cg19964809	13	115060901	UPF3A	Gene Body	0.0202977	0.00723293	0.0377128	0.0217407	0.00878187	0.0266927
cg20054983	16	66600098	CMTM1;CKLF;CKLF-CMTM1	TSS1500;3'UTR;TSS200;Gene Body	0.0208811	0.00744609	0.0378011	0.0230176	0.0103198	0.0425954
cg20065911	7	29846620			0.0180414	0.00643636	0.0378578	0.00900347	0.00418431	0.0493585
cg20110267	8	20140018			-0.0501591	0.0179125	0.0379833	-0.0430834	0.0168561	0.0228523
cg20181967	11	75380303	MAP6	TSS1500	0.0496051	0.0177155	0.0379896	0.0302864	0.0130458	0.0358541
cg20203365	3	15100395	MRPS25	Gene Body	0.0246024	0.00879067	0.0380521	0.0123469	0.00539086	0.0380399
cg20205475	19	42125367	CEACAM4	3'UTR	0.0169254	0.00605155	0.0381341	0.0373524	0.0106279	0.00343431
cg20235860	7	1923613	MAD1L1	Gene Body	0.017106	0.00612041	0.0382226	0.0143086	0.00553974	0.0216865
cg20260751	15	90684957			-0.0897271	0.0321216	0.0382928	-0.0921793	0.0343274	0.0177605
cg20269729	3	11391759	ATG7	Gene Body	0.0378697	0.0135597	0.0383176	0.0602381	0.0192237	0.00732747
cg20279493	16	57697632	GPR56	3'UTR	-0.0164682	0.00590071	0.038405	-0.0265012	0.00838466	0.00694269
cg20287048	7	115786278			0.0352845	0.0126468	0.0384449	0.0384951	0.0176644	0.0468863
cg20319791	7	128471600	FLNC	Gene Body	0.0497649	0.0178484	0.0385265	0.0301231	0.0140102	0.0495098
cg20322444	4	120984505	MAD2L1	Gene Body	-0.0237362	0.00852085	0.0386426	-0.0508262	0.0148418	0.00410752
cg20336222	15	47215535			0.0425678	0.0152866	0.0386889	0.029178	0.0125933	0.036168
cg20350518	8	103705294			-0.0252151	0.00905717	0.0387191	-0.0366797	0.0157372	0.035231
cg20357023	15	37314901	MEIS2	Gene Body	0.0321791	0.0115714	0.0388603	0.0348893	0.0144769	0.0302836
cg20384907	16	34411816			-0.0490221	0.0176341	0.0389043	-0.0390086	0.0128627	0.0089518
cg20576590	5	43037123			-0.099886	0.0359629	0.0390185	-0.0394587	0.0173739	0.0394474
cg20600274	19	8194205	FBN3	Gene Body	-0.00861287	0.00310107	0.0390224	-0.0163363	0.0070391	0.035905
cg20634234	3	42694783	ZBTB47	TSS1500	-0.010908	0.00393392	0.0392346	-0.0389977	0.016562	0.0336636
cg20710519	7	4803019	FOXK1	3'UTR	0.0179386	0.00647758	0.0393964	0.0288164	0.00989961	0.0113948
cg20738181	17	51431576			-0.0471813	0.0170512	0.0395033	-0.0989622	0.0418898	0.0331669
cg20773929	19	7994445	TIMM44	Gene Body	0.0125775	0.00454721	0.0395527	0.0487698	0.0163589	0.00991323
cg20808830	17	38250342	NR1D1	Gene Body	-0.0179685	0.00649935	0.0396153	-0.0546512	0.0240156	0.0391123
cg20928238	2	217559688	IGFBP5	5'UTR;1stExon	0.0281743	0.0101961	0.0396822	0.0213755	0.00829586	0.0219517
cg20944544	7	16462546			-0.0358773	0.0129856	0.0397	-0.0213128	0.00663299	0.00625482
cg20950152	3	159481815	SCHIP1	Gene Body	0.0133409	0.00482915	0.0397137	0.0196487	0.00677936	0.0116809
cg20999247	1	117794032			0.0295775	0.0107119	0.0397794	0.052685	0.0211075	0.0256624
cg21083023	7	64164903	ZNF107	Gene Body	0.0287428	0.0104167	0.0398675	0.0310549	0.0104477	0.0100882
cg21089104	14	97206170			-0.117575	0.0426106	0.0398684	-0.0613658	0.0268875	0.0386227
cg21116783	8	29230953			0.0327644	0.0118742	0.0398685	0.019127	0.00860393	0.0431904
cg21120800	1	35249239	GJB3;GJB3	5'UTR	-0.0292553	0.0106196	0.0400794	-0.0254917	0.0105628	0.0300891
cg21139325	2	60797213			0.011519	0.00418303	0.040132	0.0125105	0.00549247	0.0389572
cg21222826	22	26908517	TFIP11	TSS200	-0.00772457	0.00280569	0.0401582	-0.00594557	0.00254875	0.0350982
cg21261027	7	122384836	CADPS2	Gene Body	-0.0370811	0.0134836	0.0403059	-0.0521505	0.0182729	0.0127493
cg21269806	17	62405027	PECAM1	Gene Body	-0.0198047	0.00720162	0.0403089	-0.0440929	0.020088	0.0455258
cg21335951	15	41836470	RPAP1	TSS200	-0.00701853	0.00255471	0.0404404	-0.012375	0.00539507	0.0377942
cg21527922	2	242764496			-0.0178284	0.00649489	0.040551	-0.0503709	0.0167936	0.00956269
cg21535657	4	188131622			-0.0666845	0.0243283	0.0407426	-0.0471237	0.0185843	0.0237681
cg21656960	14	24521843	LRRC16B	Gene Body	-0.0146129	0.00533774	0.0409059	-0.014549	0.00537248	0.0169865
cg21746724	1	206729258	RASSF5	Gene Body;TSS1500	-0.0342746	0.0125225	0.0409355	-0.0338464	0.0107538	0.0071287
cg21764050	11	195572	ODF3	TSS1500	-0.0555568	0.0202992	0.0409433	-0.0363841	0.0124609	0.0111939
cg21850826	16	157215	NPRL3	Gene Body	0.00963469	0.00352045	0.0409487	0.01128	0.00394338	0.0125866
cg21906638	20	17205850			0.0756981	0.0276675	0.0409868	0.050327	0.0208514	0.0300744
cg21909321	1	159761162			0.0232297	0.00849589	0.0410732	0.0419016	0.0191891	0.0465057
cg21920239	7	70296118			0.0172504	0.00630955	0.0410839	0.0198711	0.00523713	0.00197301
cg21941792	10	1446913	ADARB2	Gene Body	-0.0426056	0.0156092	0.0413036	-0.022469	0.0082336	0.0163052
cg21978618	16	57023022	NLRC5	TSS1500	-0.0423191	0.0155089	0.0413439	-0.0600772	0.0270445	0.0433232
cg22019182	2	7005947	CMPK2	TSS200	0.0278089	0.0101929	0.0413653	0.030177	0.0111615	0.0171328
cg22045225	11	20180336	DBX1	Gene Body	0.0128951	0.0047271	0.0413827	0.0111503	0.00518941	0.0496398
cg22045888	11	65625717	CFL1	1stExon;5'UTR	-0.0140297	0.00514505	0.0414365	-0.00854946	0.00383595	0.0427286
cg22080281	7	157402673	PTPRN2	Gene Body	-0.026013	0.00955125	0.0416	-0.0187338	0.0082746	0.0399822
cg22090462	2	24346220	PFN4;LOC375190	TSS200	-0.0111661	0.00410462	0.0417566	-0.00847417	0.00374245	0.0399578
cg22145521	11	67236866	TMEM134	TSS200	-0.00998925	0.00367244	0.0417721	-0.00492661	0.00223869	0.0450437
cg22157823	7	4226436	SDK1	Gene Body	-0.0173967	0.00640103	0.0418847	-0.0221111	0.00833396	0.0189131
cg22201225	4	3027983	GRK4	Gene Body	0.019829	0.00730534	0.0420593	0.0305893	0.0101751	0.00943325
cg22228557	9	117373425	C9orf91	TSS1500	0.0123302	0.00454374	0.0420915	0.00935602	0.0039656	0.0333667
cg22247282	5	53238771	ARL15	Gene Body	-0.0523791	0.0193077	0.0421321	-0.0763454	0.0278788	0.0160031
cg22273555	1	173990508			-0.069251	0.0255482	0.042246	-0.0357053	0.0120238	0.0101453
cg22287461	11	11864897	USP47	Gene Body	0.0194775	0.00718683	0.0422675	0.0208123	0.00871971	0.0316585
cg22304662	4	24818471	CCDC149	Gene Body	-0.0430213	0.0158765	0.0422889	-0.0786722	0.0278532	0.0135116
cg22363684	7	121034028	FAM3C	5'UTR;5'UTR	0.0226272	0.00835463	0.0423598	0.0378294	0.0141824	0.0183952
cg22379697	19	11754407			-0.0417953	0.0154726	0.0427206	-0.0321758	0.0123117	0.0204356
cg22403469	4	1244360	C4orf42;CTBP1	5'UTR;TSS1500;1stExon	-0.014217	0.00526516	0.0427739	-0.0146682	0.00535711	0.0160155
cg22409223	3	130465572	PIK3R4	1stExon;5'UTR	0.0196626	0.00728464	0.0428256	0.0139392	0.0058724	0.0324629
cg22488583	17	46710068	MIR196A1	TSS200	-0.0451082	0.016713	0.0428355	-0.0370354	0.0152786	0.0294806
cg22507244	3	111433622	PLCXD2	Gene Body	0.0384725	0.0142559	0.0428498	0.0268201	0.0102333	0.0201417
cg22519233	11	32459760	WIT1	Gene Body	-0.0159636	0.00591716	0.0428946	-0.0118522	0.00548257	0.0484401
cg22529720	5	41869679	OXCT1	Gene Body	0.0598765	0.0222121	0.0430061	0.0444975	0.016135	0.0154065
cg22536332	15	52569561	MIR1266;MYO5C	TSS200;Gene Body	-0.0656956	0.024382	0.0430697	-0.0373856	0.0163083	0.0378899
cg22562631	3	182817338	MCCC1	1stExon;5'UTR	-0.0288897	0.0107229	0.0430815	-0.0323946	0.0100409	0.00609388
cg22572859	2	85555411	TGOLN2	TSS200	0.0119608	0.0044484	0.0433616	0.0209504	0.0083379	0.0248505
cg22581350	3	47624064			0.0292889	0.0108961	0.0434008	0.039313	0.0113903	0.00389341
cg22796353	22	37363309	LL22NC01-81G9.3	Gene Body	-0.0271123	0.010089	0.0434378	-0.062346	0.0253399	0.0274888
cg22845187	11	1994902			-0.0321052	0.0119489	0.0434614	-0.0840087	0.0372617	0.0407025
cg22855020	1	43245611			-0.0281656	0.0104837	0.043475	-0.0624603	0.0231605	0.0173635
cg22855814	4	55307162			0.0435907	0.0162314	0.0435281	0.0306482	0.014088	0.0472179
cg22861758	4	3221566	HTT	Gene Body	0.0234697	0.00874638	0.0436442	0.0299883	0.0124719	0.0306052
cg22877175	21	45754669	C21orf2	Gene Body	0.0133094	0.00496105	0.0436744	0.0200285	0.0067998	0.0106411
cg22892237	1	53929857	DMRTB1	Gene Body	-0.0204783	0.00763464	0.0437	-0.0270758	0.0070974	0.0018943
cg22908136	11	73694480	UCP2	TSS1500	-0.00881971	0.0032931	0.0439128	-0.00628435	0.00260438	0.0301095
cg22932649	6	13489246	GFOD1	TSS1500	-0.0412629	0.0154077	0.0439214	-0.043072	0.0146993	0.0109672
cg23017398	9	110913237			-0.0346711	0.0129471	0.0439303	-0.0756137	0.0197828	0.00186718
cg23129673	8	126429306			-0.0380168	0.0142	0.0439657	-0.0770268	0.0333302	0.0365772
cg23130397	4	10003764	SLC2A9	Gene Body	0.00633662	0.00236798	0.0440331	0.0101931	0.00315603	0.00605198
cg23141355	14	89716052	FOXN3	Gene Body	0.0576415	0.0215489	0.0440878	0.0459629	0.0117394	0.00155433
cg23150798	19	47925618			0.0192983	0.00721536	0.0441038	0.0153532	0.00680811	0.0406582
cg23187255	4	2435698			-0.0226322	0.00846581	0.0441698	-0.0177106	0.0070325	0.0245768
cg23277830	4	57548600	HOPX	TSS1500	-0.0399017	0.0149379	0.044286	-0.0295877	0.0101958	0.0115971
cg23291200	14	73159678	DPF3	Gene Body	0.0191347	0.00716647	0.0443468	0.0277087	0.00993765	0.0145117
cg23310731	9	20340405			0.106278	0.0398095	0.0443669	0.0598175	0.0201803	0.0102544
cg23350904	16	89381968	ANKRD11	Gene Body	0.0204136	0.00764818	0.0443973	0.0271739	0.007894	0.00396448
cg23359561	11	69910224	LOC101928443	TSS200;Gene Body	-0.0374526	0.0140328	0.0444054	-0.0265646	0.00909914	0.0112025
cg23402467	2	152858262	CACNB4	Gene Body	0.255776	0.0959225	0.0445357	0.107243	0.0345	0.00770128
cg23414392	2	219148914	PNKD;TMBIM1	Gene Body;5'UTR	-0.0295689	0.0111011	0.0446907	-0.0391103	0.016517	0.0328244
cg23419897	20	37800373			0.139351	0.052324	0.04471	0.0717425	0.0164198	0.000641706
cg23442650	1	205595096	ELK4	5'UTR	0.00956492	0.00359893	0.0450072	0.0160244	0.00492068	0.00573739
cg23458759	19	38908423	RASGRP4	Gene Body	0.0143186	0.00538875	0.0450394	0.0247416	0.0110194	0.041422
cg23516283	15	35260882	AQR	Gene Body	0.0204916	0.00771402	0.0450781	0.0197525	0.00719717	0.0158155
cg23528708	17	1082526	ABR	Gene Body;5'UTR	0.0108069	0.00406863	0.0450922	0.0139361	0.00513676	0.0168224
cg23569098	22	48191269	LOC284930	Gene Body	0.0273025	0.0102819	0.0451336	0.0289541	0.012625	0.0378204
cg23604683	7	25990806	MIR148A	TSS1500	0.0306221	0.0115404	0.0452379	0.0162133	0.00688556	0.0336617
cg23618713	7	141464291	TAS2R3	1stExon	-0.0196005	0.00738999	0.0453011	-0.0246292	0.0107281	0.0376519
cg23630468	13	112652666			0.0418458	0.0157894	0.0454127	0.0220615	0.00873028	0.0241706
cg23645798	6	32141778	AGPAT1	5'UTR	0.0374925	0.0141679	0.0456295	0.025851	0.0077714	0.00499268
cg23654043	21	46499879	ADARB1	5'UTR;Gene Body	-0.0317336	0.011997	0.0456937	-0.0341578	0.0129206	0.0192661
cg23682641	15	90880152			0.021478	0.0081224	0.0457396	0.106474	0.0494875	0.0493749
cg23682782	17	7900603			0.0188763	0.00714409	0.0458534	0.0506712	0.0196046	0.0216127
cg23712530	14	62403476			-0.028141	0.0106516	0.0458683	-0.0221076	0.00811965	0.0165049
cg23911417	20	40104506	CHD6	Gene Body	-0.0260103	0.00985041	0.0459471	-0.0616434	0.0271566	0.0395386
cg23941495	17	4613687	ARRB2	TSS200	0.0187889	0.0071179	0.0459947	0.0219762	0.00909641	0.0299409
cg24030630	2	170441340	PPIG	5'UTR	0.012663	0.00479823	0.0460262	0.0100704	0.00393449	0.0226948
cg24033742	3	186524572	RFC4	TSS200	-0.00866868	0.00329128	0.0463187	-0.00787586	0.00357348	0.0447653
cg24106686	19	52222446	HAS1	Gene Body	0.0828602	0.031494	0.046478	0.08365	0.0299233	0.014307
cg24213634	4	5897746			0.0358457	0.0136371	0.0466155	0.0302578	0.012834	0.0334728
cg24220414	3	152881085	RAP2B	3'UTR;1stExon	-0.0103176	0.00392581	0.0466369	-0.0085928	0.00335644	0.0226691
cg24295890	6	33152008	COL11A2	Gene Body	0.0230926	0.0087868	0.0466397	0.021212	0.00973907	0.0469934
cg24333468	19	37342554	ZNF790;ZNF345	TSS1500;1stExon;5'UTR;Gene Body	-0.0403191	0.0153523	0.0467432	-0.0665098	0.0288831	0.037158
cg24341177	16	53536813	AKTIP	5'UTR	0.0162338	0.00618236	0.046768	0.00918305	0.00401815	0.0383984
cg24352149	7	141541694	PRSS37	TSS1500	0.0396554	0.0151073	0.0468194	0.0614053	0.0199062	0.00807347
cg24413527	22	23252736			0.0285966	0.0109034	0.0469435	0.0341491	0.0120588	0.013317
cg24495643	11	63993875	NUDT22;TRPT1	1stExon;5'UTR;TSS1500;TSS200	0.0249375	0.00950849	0.0469469	0.028226	0.0112229	0.0247374
cg24498746	6	160183555	ACAT2	Gene Body	0.00927154	0.00353641	0.0469993	0.00425793	0.00186547	0.0386091
cg24555973	16	86549237			0.01123	0.00428566	0.0470765	0.0401646	0.0186647	0.0493418
cg24562081	1	230490567	PGBD5	Gene Body	-0.0223877	0.00854438	0.0470882	-0.0140426	0.00580199	0.02969
cg24573321	10	114779609	TCF7L2	Gene Body	-0.0267002	0.0102082	0.0473509	-0.0429062	0.016836	0.0231859
cg24818418	1	38493031			-0.0219625	0.00839751	0.0473621	-0.0233712	0.0106672	0.045873
cg24826392	6	112409181	TUBE1;C6orf225	TSS1500;5'UTR	0.0654158	0.0250157	0.0473831	0.0379975	0.0160124	0.0325049
cg24933489	4	177017132	WDR17	5'UTR	0.0221034	0.00845861	0.0474902	0.0229514	0.00899786	0.0230832
cg25001831	7	100943163			0.0138235	0.00529304	0.0475755	0.0166332	0.00568309	0.0110416
cg25065518	8	145533175	HSF1	Gene Body	0.0168754	0.00646249	0.047596	0.0120572	0.00515015	0.0345413
cg25183958	4	182996294			0.0416313	0.0159442	0.0476087	0.0500813	0.0182452	0.0158024
cg25202141	12	51055886	DIP2B	Gene Body	-0.0248529	0.0095192	0.0476227	-0.0264297	0.0120256	0.0452871
cg25225693	1	6185999	CHD5	Gene Body	0.0162508	0.00622547	0.047648	0.0430867	0.0130462	0.00523487
cg25282083	16	69760878	NQO1	TSS1500	0.0125892	0.00482589	0.0477454	0.0142992	0.00573724	0.0258456
cg25464815	12	26989568			-0.0404641	0.0155118	0.0477501	-0.0498171	0.0188063	0.0190679
cg25495986	2	242065963	PASK	Gene Body	0.0284523	0.0109091	0.0477773	0.0244536	0.01111	0.0450117
cg25577842	18	21283277	LAMA3	Gene Body	-0.0232162	0.00890194	0.0477857	-0.074831	0.0332384	0.0409502
cg25654619	9	26013014			0.014082	0.00540187	0.0478497	0.0188105	0.00817594	0.0373
cg25692633	1	43312005	ZNF691	TSS1500	-0.0179763	0.00689601	0.0478567	-0.0189045	0.00653982	0.0118584
cg25758918	9	27944505			0.0524112	0.0201062	0.0478594	0.0289168	0.0120695	0.0311147
cg25913147	12	110370767	GIT2	3'UTR	0.0302719	0.0116139	0.047871	0.0151405	0.0066459	0.0389268
cg25930748	3	46506104	LTF	Gene Body	0.0311425	0.0119507	0.047906	0.0327548	0.0101666	0.00614797
cg26034145	2	3648549	COLEC11	5'UTR	-0.0302622	0.0116158	0.0479429	-0.0247895	0.00834257	0.0101075
cg26041076	8	65175381	LOC102724623	Gene Body	0.0193554	0.00743293	0.0480165	0.0394325	0.0157993	0.025672
cg26146732	17	4648580	ZMYND15	Gene Body	0.0236538	0.00908527	0.0480435	0.0334422	0.0124318	0.0175957
cg26171645	10	99394140	MORN4	TSS1500	-0.0216724	0.0083245	0.0480491	-0.0225394	0.00924487	0.0286963
cg26181277	6	87864428	ZNF292	TSS1500	-0.0130261	0.00500598	0.0481269	-0.0254405	0.0113156	0.0411879
cg26275372	17	9691876	DHRS7C	Gene Body	0.013418	0.00515833	0.0481783	0.0148945	0.00490242	0.00885493
cg26304368	7	155503196	RBM33	Gene Body	-0.0643415	0.02474	0.0482083	-0.0214254	0.00995285	0.0492695
cg26322721	14	104992441			0.0310573	0.0119449	0.0482471	0.0678861	0.0195253	0.00370181
cg26455541	1	6355675	ACOT7	Gene Body	0.024898	0.00958054	0.0483193	0.0288798	0.00902282	0.00641102
cg26483809	7	6737665	ZNF12	Gene Body	0.0192453	0.00740782	0.0483678	0.0229561	0.00783078	0.0109387
cg26624387	5	146256776	PPP2R2B	Gene Body;5'UTR	-0.0466232	0.0179508	0.0484086	-0.0621098	0.0238929	0.0209973
cg26665016	12	12356290	LRP6	Gene Body	0.0338822	0.0130768	0.048777	0.046769	0.0182623	0.022631
cg26670786	12	114452287			0.0536082	0.0206986	0.0488405	0.0477651	0.0206049	0.0360859
cg26706956	1	162467523	UHMK1	TSS200;Gene Body	-0.0170951	0.00660075	0.048844	-0.0218043	0.00754624	0.0118878
cg26732360	4	106768095	GSTCD	3'UTR	0.0503764	0.0194561	0.0488822	0.0478015	0.018317	0.020586
cg26865274	17	43341971	LOC100133991;MAP3K14	Gene Body;3'UTR	-0.0187528	0.00724737	0.0489832	-0.0149271	0.00619915	0.0304038
cg26927807	15	38545284	SPRED1	5'UTR;1stExon	-0.0511838	0.0197885	0.0490416	-0.0351872	0.0140474	0.0252271
cg26938967	10	5958138	FBXO18	Gene Body	0.0275622	0.010658	0.0490696	0.0190374	0.00651432	0.0111381
cg26971291	6	138428792	PERP	TSS200	-0.0107837	0.00417118	0.0491167	-0.00759017	0.00349243	0.047409
cg27109989	2	127811853	BIN1	Gene Body	-0.0178408	0.00690233	0.0491485	-0.0232665	0.0106066	0.0456457
cg27115548	1	151104003			0.0156467	0.00605508	0.0491893	0.0261262	0.0121	0.0486768
cg27199889	3	141144022	ZBTB38	5'UTR	0.0283654	0.0109824	0.0492644	0.0270674	0.0118986	0.0391725
cg27258285	10	15254647	FAM171A1	3'UTR	-0.0360807	0.0139739	0.0493122	-0.0257397	0.00963436	0.0182406
cg27303983	3	129347136			-0.0333818	0.0129351	0.049389	-0.0454819	0.0183086	0.0262561
cg27340686	15	101630999			-0.00945722	0.00366863	0.0495604	-0.013684	0.0041763	0.00551323
cg27350398	10	75671197	C10orf55;PLAU	3'UTR;5'UTR	0.00422172	0.00163769	0.0495613	0.00605072	0.00224035	0.0172297
cg27368709	17	4487380	SMTNL2	TSS1500;1stExon;5'UTR	0.0447788	0.0173777	0.0496242	0.0359473	0.0143332	0.0250771
cg27473165	8	130295857			0.0298584	0.0115906	0.0496665	0.0180712	0.00804291	0.0412989
cg27505745	19	2016532	BTBD2	TSS1500	-0.0213851	0.00830753	0.0497823	-0.02363	0.00809005	0.0111716
cg27515949	6	13814945	CCDC90A	TSS200	0.0128862	0.00500613	0.0497883	0.00937214	0.00418529	0.0418897
ch.11.96774805R	4	175750802	GLRA3	TSS1500	0.0133411	0.00518403	0.0498229	0.0121432	0.00448439	0.0169924
ch.15.99448522F	13	111473128			0.037146	0.0144363	0.0498479	0.0285946	0.010632	0.0176155
ch.7.69934054F	2	223177785			0.0232903	0.00905828	0.0499648	0.0181004	0.00737465	0.0278071

## Sheet: Supplementary Table 4
Supplementary Table 4: No difference in epigenetic ages between cleavage and blastocyst transfer newborns. Gestational epigenetic age (Knight, Bohlin, EPIC and Lee) and epigenetic age (Horvath) of the two groups were compared using linear regression models adjusted with sex, transfer type(fresh or frozen-thawed) and gestational age. * Epigenetic ages were used instead of residuals for the Horvath…
Cord Blood
Clock	Age Acceleration cleavage stage	Age Acceleration blastocyst stage	Regression Beta	SE	P value
Knight	-0.321205	-0.20953	0.135064	0.399767	0.737154
Bohlin	-0.0693374	-0.0388026	0.242441	0.432449	0.578034
EPIC	-0.213024	-0.0482915	0.0363187	0.425186	0.932335
Lee.RPC	0.182362	-0.162669	-0.220199	0.412882	0.596622
Lee.CPC	0.165575	-0.00894907	-0.00206333	0.426743	0.996165
Lee.refRPC	0.0789688	-0.0388512	-0.479962	0.425725	0.265974
Horvath	2,190*	2,326*	0.354233	0.405362	0.387159
Cord Artery
Epigenetic Clock	Age Acceleration cleavage stage	Age Acceleration blastocyst stage	Regression Beta	SE	P value
Knight	0.369694	-0.394005	-0.417244	0.354376	0.245364
Bohlin	0.233935	-0.279201	-0.291634	0.366711	0.430727
EPIC	0.289321	-0.259887	-0.0467858	0.359542	0.89706
Lee.RPC	0.0357337	-0.246738	-0.365236	0.349983	0.302378
Lee.CPC	0.176009	-0.16445	-0.469996	0.369572	0.21015
Lee.refRPC	-0.0758003	-0.0440014	-0.13111	0.346534	0.706993
Horvath	12,275*	13,613*	0.419043	0.378596	0.27438

## Sheet: Supplementary Table 5
Supplementary Table 5: CpG sites with a > 10% difference in median methylation levels between newborns who were transferred at the cleavage or blastocyst stage. The CpG sites showing the same direction of change in both cord blood and cord artery are shown. The loci above the line are hypermethylated in the blastocyst transfer group while the loci below the line are hypermethylated in the cleavag…
				Cord Blood					Cord Artery
				Cleavage transfer		Blastocyst transfer			Cleavage transfer		Blastocyst transfer
CpG	Chr	Locus	Gene Name	Median	SD	Median	SD	Δβ	Median	SD	Median	SD	Δβ
cg16512708	2	96874307	STARD7	0.0705715	0.291872	0.483247	0.306253	-0.412676	0.0733593	0.294819	0.523748	0.301747	-0.450388
cg26708920	10	13826317	FRMD4A	0.0964232	0.213011	0.426902	0.243307	-0.330479	0.44582	0.152395	0.610098	0.166382	-0.164279
cg21158431	6	167786059		0.055549	0.18613	0.320267	0.188769	-0.264718	0.0637785	0.24888	0.502037	0.255752	-0.438259
cg14614789	19	5548129		0.0772985	0.18101	0.33416	0.150519	-0.256861	0.147625	0.123427	0.278118	0.105644	-0.130494
cg10154826	6	17600994	FAM8A1	0.0888068	0.140226	0.332699	0.158169	-0.243892	0.0843094	0.139643	0.325734	0.150284	-0.241424
cg07444487	10	123688279	ATE1	0.153091	0.143443	0.339656	0.144114	-0.186565	0.216945	0.168678	0.413123	0.186306	-0.196178
cg18918831	3	195489782	MUC4	0.4296	0.158308	0.606252	0.165836	-0.176652	0.38033	0.154407	0.492185	0.168547	-0.111855
cg20246743	19	21752023		0.498568	0.190447	0.669541	0.201266	-0.170973	0.530202	0.179641	0.689233	0.184453	-0.159031
cg07234876	8	600039		0.762296	0.19752	0.923234	0.193187	-0.160939	0.664764	0.213273	0.924983	0.215382	-0.260219
cg13752114	3	195489708	MUC4	0.724603	0.19593	0.883144	0.191331	-0.158541	0.673551	0.20394	0.846401	0.203317	-0.17285
cg23442650	14	70690296		0.672342	0.190998	0.818791	0.176623	-0.14645	0.670841	0.19977	0.817872	0.157594	-0.147031
cg07341007	3	195489909	MUC4	0.560383	0.144879	0.703992	0.140742	-0.143609	0.560652	0.144656	0.664167	0.137636	-0.103515
cg23618713	14	70690287		0.518902	0.191755	0.662234	0.186098	-0.143332	0.420034	0.217641	0.649617	0.183053	-0.229583
cg01310397	3	195490033	MUC4	0.67786	0.11247	0.805625	0.0961649	-0.127764	0.676172	0.111669	0.776892	0.108578	-0.10072
cg05834845	3	195489306	MUC4	0.522776	0.178507	0.646809	0.189792	-0.124033	0.505834	0.183137	0.6578	0.221145	-0.151966
cg26146732	14	70690454		0.672418	0.163463	0.795487	0.148846	-0.123069	0.622226	0.158267	0.741327	0.145415	-0.1191
cg18713687	3	195489789	MUC4	0.640093	0.12169	0.762583	0.114801	-0.12249	0.557046	0.127474	0.676661	0.142084	-0.119615
cg10044179	21	15352983	C21orf81	0.317481	0.172865	0.433191	0.164423	-0.11571	0.276497	0.17084	0.390955	0.162818	-0.114457
cg12691488	1	243053673		0.1733	0.117925	0.288231	0.114408	-0.114931	0.0859171	0.1137	0.213246	0.113822	-0.127329
cg01996567	7	149484880	SSPO	0.439045	0.137263	0.552178	0.166777	-0.113134	0.361634	0.140129	0.475918	0.166099	-0.114284
cg15443223	17	57401781		0.708139	0.151024	0.819347	0.18967	-0.111208	0.655284	0.136961	0.832054	0.170486	-0.176769
cg23958373	8	599963		0.775003	0.15499	0.882545	0.147596	-0.107542	0.644026	0.169387	0.865744	0.175426	-0.221718
cg11173447	8	35009729		0.402464	0.124103	0.50289	0.153668	-0.100427	0.435876	0.118558	0.562354	0.143749	-0.126478
cg06417478	19	12876846	HOOK2	0.513495	0.261459	0.0607252	0.333981	0.452769	0.418882	0.194912	0.10441	0.234968	0.314472
cg04584439	7	151492565	PRKAG2	0.749786	0.233024	0.453534	0.204615	0.296252	0.857735	0.260643	0.504751	0.224754	0.352984
cg23899408	19	12877188	HOOK2	0.391064	0.206446	0.128294	0.252505	0.26277	0.230173	0.108972	0.0910706	0.117572	0.139102
cg25251562	2	3704773	ALLC	0.854683	0.12738	0.631675	0.158437	0.223007	0.830476	0.100707	0.7103	0.12714	0.120176
cg01685353	15	40676284	KNSTRN	0.877743	0.139358	0.655291	0.163017	0.222452	0.798511	0.139287	0.596117	0.195974	0.202393
cg12174280	8	7543899		0.632063	0.165521	0.423945	0.146239	0.208118	0.599041	0.15417	0.468132	0.157676	0.130909
cg03198009	6	29648604		0.704564	0.224007	0.50052	0.248706	0.204045	0.668688	0.218224	0.554442	0.251659	0.114246
cg05344293	16	84627507	COTL1	0.769482	0.272376	0.567861	0.263185	0.201621	0.854728	0.246454	0.59244	0.23553	0.262288
cg13102742	17	35208812		0.710023	0.205794	0.513924	0.316216	0.196099	0.638443	0.131436	0.491443	0.26432	0.147
cg10645314	2	3704589	ALLC	0.820866	0.122231	0.650829	0.1486	0.170037	0.908772	0.0943077	0.793995	0.118571	0.114777
cg00999904	2	3704751	ALLC	0.797388	0.086852	0.639981	0.112806	0.157406	0.794785	0.0891495	0.689305	0.134246	0.105481
cg19052272	2	3704530	ALLC	0.602306	0.116869	0.445493	0.137303	0.156813	0.689054	0.107685	0.546184	0.145487	0.14287
cg02356786	1	243265016	LOC731275	0.221538	0.21726	0.0763484	0.0898796	0.14519	0.177983	0.206983	0.0777867	0.0729398	0.100197
cg09516963	12	68042445	DYRK2	0.236933	0.156502	0.0939781	0.15851	0.142955	0.287526	0.19472	0.15226	0.162267	0.135266
cg23247274	13	21750649	MRP63;SKA3	0.154538	0.0902825	0.0191122	0.0880135	0.135426	0.119395	0.0780266	0.0139827	0.0700221	0.105412
cg01476442	15	29669193	FAM189A1	0.586532	0.235514	0.452528	0.201941	0.134005	0.59049	0.201175	0.452405	0.189435	0.138085
cg15570656	6	29648628		0.814301	0.172504	0.687644	0.221383	0.126657	0.83328	0.162081	0.720829	0.216239	0.11245
cg13236934	17	19409959		0.824507	0.110502	0.702993	0.12825	0.121514	0.597922	0.125443	0.445256	0.16975	0.152666
cg09768983	4	183935060		0.727191	0.114626	0.605758	0.129541	0.121433	0.710559	0.105677	0.566731	0.110625	0.143829
cg21427119	20	30132790	HM13	0.8577	0.0838713	0.742966	0.0833104	0.114734	0.796747	0.0878204	0.690952	0.0824329	0.105795

## Sheet: Supplementary Table 6
Supplementary Table 6: EWAS and covariate results for the 43 CpG sites with large difference in methylation level (∆β ≥ 10%) in A) cord blood and B) cord arterial tissue. The CpG sites marked with a * are the 19 loci located in clusters. Nominally significant (p < 0.05) values are shown in bold.The main setting EWAS result is shown in the 'Cleavage vs Blastocyst' column while the remaining column…
					Cord Blood
A					Cleavage vs Blastocyst			Sex		Transfer		Gestational Age
IlmnID	Chr	Locus	Gene Name	meQTL p value	Beta	SE	P value	Beta	P value	Beta	P value	Beta	P value
cg12691488	1	243053673		no meQTL	0.0114501	0.0368857	0.768762	-0.209001	0.193415	0.025475	0.418665	0.0036648	0.853999
cg02356786	1	243265016	LOC731275	no meQTL	-0.00877424	0.113276	0.941262	-0.939676	0.0792002	0.177559	0.102013	0.111947	0.111895
cg19052272*	2	3704530	ALLC	< 6.0e-315	0.0717659	0.128467	0.600505	0.210669	0.681909	0.0192373	0.856033	0.00609234	0.92991
cg10645314*	2	3704589	ALLC	< 5.4e-240	0.0445154	0.129729	0.745448	0.188473	0.715994	0.00506382	0.962217	0.00674997	0.923126
cg00999904*	2	3704751	ALLC	< 2.3e-318	-0.00896853	0.0863015	0.921272	0.130088	0.705973	-0.00404024	0.954695	-0.0034448	0.940976
cg25251562*	2	3704773	ALLC	< 5.0e-324	-0.0158432	0.150531	0.920271	0.312981	0.605259	-0.00995024	0.936077	-0.00635023	0.937629
cg16512708	2	96874307	STARD7	no meQTL	0.0347609	0.307675	0.914443	-0.872277	0.486194	-0.150865	0.559108	0.02911	0.860872
cg05834845*	3	195489306	MUC4	< 2.7e-322	0.0526991	0.13056	0.703161	-0.959075	0.109058	0.121213	0.289539	0.0968034	0.207849
cg13752114*	3	195489708	MUC4	< 5.0e-324	0.159616	0.0300958	0.00318265	-1.05881	0.00023868	0.100913	0.00788597	0.103418	0.00112001
cg18918831*	3	195489782	MUC4	< 1.1e-322	0.0760079	0.122215	0.561253	-1.04131	0.0734868	0.0573805	0.575352	0.105889	0.151913
cg18713687*	3	195489789	MUC4	< 3.5e-323	0.0701969	0.07669	0.402005	-0.62351	0.0836997	0.0546867	0.404754	0.0747433	0.115784
cg07341007*	3	195489909	MUC4	< 5.0e-324	0.0839046	0.0761494	0.320721	-0.780036	0.0420094	0.0516998	0.426078	0.083143	0.0864991
cg01310397*	3	195490033	MUC4	< 5.0e-324	0.0678866	0.054223	0.265949	-0.603343	0.0319031	0.0257045	0.57178	0.0765278	0.0402055
cg09768983	4	183935060		< 9.3e-297	-0.108416	0.12715	0.432783	0.544396	0.307863	0.0638418	0.550069	-0.0126357	0.853968
cg10154826	6	17600994	FAM8A1	< 5.0e-324	0.108708	0.122118	0.414141	0.48291	0.342537	0.045889	0.651939	-0.143919	0.0699326
cg03198009*	6	29648604		< 5.0e-324	0.0633366	0.29739	0.839757	-0.565737	0.635505	0.00909025	0.970407	0.0185472	0.907939
cg15570656*	6	29648628		< 1.0e-323	0.0440561	0.249389	0.866711	-0.571299	0.570212	-0.030909	0.880571	0.0143826	0.914833
cg21158431	6	167786059		no meQTL	0.118988	0.0977706	0.277903	0.983628	0.0445182	0.178407	0.0674147	-0.0660829	0.244647
cg01996567	7	149484880	SSPO	< 5.0e-324	0.0268483	0.173855	0.883311	-0.234984	0.734764	0.0942308	0.520119	0.0979895	0.321809
cg04584439	7	151492565	PRKAG2	-	-0.268387	0.202502	0.242381	0.57617	0.484707	0.0512377	0.759947	0.0323888	0.767707
cg23958373*	8	599963		< 1.2e-316	0.0457359	0.116923	0.711791	-0.0501611	0.913885	0.0807071	0.418911	0.0121242	0.847726
cg07234876*	8	600039		< 2.3e-320	0.0797538	0.153	0.624437	-0.143546	0.813487	0.0990688	0.446447	0.00715025	0.930926
cg12174280	8	7543899		no meQTL	-0.25972	0.114652	0.0728672	0.387035	0.41188	-0.134235	0.195548	-0.0646764	0.321436
cg11173447	8	35009729		-	0.107226	0.0443828	0.0604189	-0.0257242	0.883904	-0.205173	0.00199513	-0.0038688	0.871688
cg26708920	10	13826317	FRMD4A	-	0.109007	0.177307	0.565589	-0.474597	0.509703	0.178904	0.254438	0.19002	0.0909155
cg07444487	10	123688279	ATE1	-	0.0832215	0.140559	0.579557	-0.645866	0.277552	-0.180214	0.162887	-0.0105738	0.889104
cg09516963	12	68042445	DYRK2	-	0.00333298	0.0284909	0.911426	0.405422	0.0129961	-0.0259718	0.297394	-0.0337056	0.0691692
cg23247274	13	21750649	MRP63;SKA3	< 1.2e-318	-0.038037	0.082066	0.662488	0.0254162	0.937756	-0.0200031	0.768414	0.0257437	0.567468
cg23618713*	14	70690287		-	0.623439	0.101988	0.00169815	-1.39076	0.0153044	0.252556	0.0251318	0.0862382	0.160083
cg23442650*	14	70690296		-	0.637939	0.109282	0.00208668	-1.28067	0.0266589	0.229396	0.0439487	0.0768478	0.228629
cg26146732*	14	70690454		< 2.9e-321	0.520238	0.0807246	0.00133765	-1.05588	0.0179034	0.212367	0.020203	0.0672426	0.165227
[truncated: 58 more rows]

## Sheet: Supplementary Table 7
Supplementary Table 7: Cord blood DNA methylation comparison between spontaneously conceived newborns and ART newborns that underwent embryo transfer at the Cleavage (left) or Blastocyst (right) stage. Only sites with a p value < 0.05 in either tissue are shown in the table.
[truncated: 55,732 more rows]

[truncated: 3 more sheets: Supplementary Table 8, Supplementary Table 9, Supplementary Table 10]
